# Supplementary material for: HIV immunological non-responders are characterized by extensive immunosenescence and impaired lymphocyte cytokine production capacity
Source: Front Immunol. 2024 May 8;15:1350065. doi: 10.3389/fimmu.2024.1350065 (PMC11109418; doi:10.3389/fimmu.2024.1350065)
Supplement: Supplementary file 2 [file Table_1.xlsx]

## Sheet: 2A Absolute Counts Discovery
variable	estimate	p_value	fdr
Panel1_1012_Eosinophils	-0.211715	0.155818	0.241552
Panel1_1013_Neutrophils	-0.038678	0.797345	0.852583
Panel1_1015_Monocytes	-0.0530311	0.724492	0.824342
Panel1_1016_CM_CD14++CD16-	-0.0919587	0.539509	0.676769
Panel1_1018_IM_CD14++CD16+	0.0302914	0.83796	0.882717
Panel1_1019_NCM_CD14+CD16+	0.294447	0.0450771	0.0776814
Panel1_1027_DC	0.0688937	0.642567	0.755335
Panel1_1028_Basophils	-0.24771	0.0999275	0.165768
Panel1_1031_NK_CD56-CD16+	-0.0129102	0.93183	0.93711
Panel1_1032_NK_CD56++CD16-	0.144661	0.327728	0.459855
Panel1_1033_NK_CD56++CD16+	0.0251763	0.867522	0.897873
Panel1_1034_NK_CD56+CD16-	-0.046789	0.756504	0.841878
Panel1_1035_NK_CD56+CD16+	-0.379793	0.0110642	0.0208925
Panel1_1038_mDC	-0.0727221	0.617449	0.738028
Panel1_1041_mDC_CD16-CD1c+	0.0210731	0.885764	0.903581
Panel1_1045_TCRyd	-0.122732	0.414301	0.559227
Panel1_1047_TCRvd1	-0.0933239	0.531994	0.672092
Panel1_1049_TCRvd2	-0.279252	0.0598694	0.102181
Panel1_1065_Bc_CD40+	-0.112858	0.450032	0.596124
Panel1_1069_Bc_CD86-PDL1+	0.043093	0.747948	0.841878
Panel1_1070_Bc_CD86+PDL1-	0.0726731	0.585586	0.709499
Panel1_1071_Bc_CD86+PDL1+	0.332757	0.0063008	0.0127816
Panel1_1123_TCRyd_HLA-DR+	0.0401904	0.788824	0.850757
Panel1_1124_TCRvd1_HLA-DR+	0.190713	0.201132	0.301274
Panel1_1125_TCRvd2_HLA-DR+	-0.0631346	0.675267	0.780846
Panel1_1147_CM_CD14++CD16-_CD86+	-0.0187367	0.89997	0.915442
Panel1_1148_IM_CD14++CD16+_CD86+	0.0869591	0.557045	0.689028
Panel1_1149_NCM_CD14+CD16+_CD86+	0.237365	0.111894	0.182213
Panel1_1171_Bc_CD86+	0.135983	0.274273	0.397416
Panel1_1172_Tc_CD86+	-0.204664	0.170339	0.25953
Panel1_1173_Tc_CD4+CD8-_CD86+	-0.648351	9.51343e-06	2.63849e-05
Panel1_1174_Tc_CD4-CD8+_CD86+	0.479492	0.0013836	0.00316888
Panel1_1177_TCRyd_CD86+	0.0442053	0.768466	0.842896
Panel1_1178_TCRvd1_CD86+	0.0389519	0.790845	0.850757
Panel1_1179_TCRvd2_CD86+	-0.0290035	0.846936	0.886909
Panel1_1184_DC_CD86+	0.0291006	0.842334	0.884699
Panel1_1186_mDC_CD86+	-0.0423937	0.771665	0.842896
Panel1_1187_mDC_CD16-CD1c+_CD86+	0.135798	0.332978	0.465383
Panel1_1193_Neutrophils_PDL1+	0.161637	0.21392	0.317747
Panel1_1201_CM_CD14++CD16-_PDL1+	0.234696	0.0818205	0.138316
Panel1_1202_IM_CD14++CD16+_PDL1+	0.220134	0.107519	0.176709
Panel1_1210_NK-T.like_PDL1+	-0.0913703	0.446064	0.593081
Panel1_1225_Bc_PDL1+	0.0134547	0.920532	0.928971
Panel1_1226_Tc_PDL1+	-0.0361132	0.76494	0.842896
Panel1_1227_Tc_CD4+CD8-_PDL1+	-0.13629	0.278355	0.400998
Panel1_1228_Tc_CD4-CD8+_PDL1+	0.00898569	0.937756	0.940405
Panel1_1231_TCRyd_PDL1+	0.0332945	0.793971	0.85154
Panel1_1233_TCRvd2_PDL1+	0.0686684	0.631726	0.750043
Panel1_1238_DC_PDL1+	0.0371585	0.769762	0.842896
Panel1_1247_Neutrophils_CXCR4+	-0.138017	0.349721	0.484965
Panel1_1248_Eosinophils_CXCR4+	-0.307251	0.0371121	0.0649004
Panel1_1249_Basophils_CXCR4+	-0.218624	0.138688	0.217281
Panel1_1255_CM_CD14++CD16-_CXCR4+	-0.148457	0.322454	0.45606
Panel1_1256_IM_CD14++CD16+_CXCR4+	-0.0662387	0.648433	0.757217
Panel1_1257_NCM_CD14+CD16+_CXCR4+	0.164938	0.267236	0.388807
Panel1_1266_NK_CD56++CD16+_CXCR4+	-0.100484	0.493792	0.635131
Panel1_1268_NK_CD56+CD16+_CXCR4+	-0.406855	0.00354821	0.0075426
Panel1_1269_NK_CD56-CD16+_CXCR4+	-0.206907	0.126583	0.200612
Panel1_1279_Bc_CXCR4+	-0.0821711	0.577267	0.703575
Panel1_1285_TCRyd_CXCR4+	-0.238752	0.0844788	0.142133
Panel1_1286_TCRvd1_CXCR4+	-0.206489	0.138937	0.217281
Panel1_1287_TCRvd2_CXCR4+	-0.337261	0.0157871	0.0294969
Panel1_1292_DC_CXCR4+	-0.0688393	0.607254	0.730902
Panel1_1294_mDC_CXCR4+	-0.128232	0.380449	0.523486
Panel1_1295_mDC_CD16-CD1c+_CXCR4+	-0.0217347	0.879395	0.902137
Panel1_1301_Neutrophils_CCR5+	0.188369	0.184847	0.279237
Panel1_1302_Eosinophils_CCR5+	-0.0956636	0.504868	0.643052
Panel1_1309_CM_CD14++CD16-_CCR5+	0.0218922	0.874898	0.900257
Panel1_1310_IM_CD14++CD16+_CCR5+	0.118286	0.405158	0.551077
Panel1_1311_NCM_CD14+CD16+_CCR5+	0.167787	0.247754	0.361945
Panel1_1322_NK_CD56+CD16+_CCR5+	-0.105006	0.477035	0.619739
Panel1_1339_TCRyd_CCR5+	-0.0621661	0.674398	0.780846
Panel1_1340_TCRvd1_CCR5+	-0.0810665	0.578715	0.703575
Panel1_1341_TCRvd2_CCR5+	-0.23052	0.123097	0.196844
Panel1_1346_DC_CCR5+	0.0241473	0.872622	0.900257
Panel1_1348_mDC_CCR5+	-0.0901719	0.535851	0.674564
Panel1_1349_mDC_CD16-CD1c+_CCR5+	0.0145889	0.921121	0.928971
Panel2_2013_CD56+CD3+	-0.346311	0.0180272	0.0333315
Panel2_2014_NKcells	-0.376969	0.0102062	0.0195093
Panel2_2015_Tcells	-1.21339	5.96869e-17	5.29721e-16
Panel2_2017_CD4-CD8+	-0.108713	0.460886	0.608232
Panel2_2018_CD4+CD8-	-1.94657	3.28742e-44	1.16703e-41
Panel2_2019_CD4+CD8+	-0.957502	3.53355e-11	1.60822e-10
Panel2_2021_Treg	-1.42341	8.95461e-24	1.9868e-22
Panel2_2024_mTreg	-1.0612	1.72932e-13	1.07703e-12
Panel2_2025_nTreg	-1.26008	1.06031e-20	1.63657e-19
Panel2_2030_Tfh	-0.828369	1.42326e-08	5.00254e-08
Panel2_2035_Tfh_1	-1.0636	3.44328e-13	2.0718e-12
Panel2_2036_Tfh_2	-0.484972	0.000657769	0.00157776
Panel2_2039_Tfh_1/17	-0.812479	1.90685e-08	6.63657e-08
Panel2_2040_Tfh_17	-0.459466	0.00151238	0.0034197
Panel2_2043_CD4+.Tcm	-1.44672	6.43627e-24	1.52325e-22
Panel2_2044_CD4+.Tem	-1.05956	2.84733e-13	1.74276e-12
Panel2_2045_CD4+.Temra	-0.967497	2.213e-11	1.06164e-10
Panel2_2046_CD4+.Tnaive	-1.42215	3.60992e-25	1.16502e-23
Panel2_2051_CD4+.Th1	-1.32584	2.32955e-20	3.18074e-19
Panel2_2052_CD4+.Th2	-1.23627	9.19498e-19	9.60064e-18
Panel2_2055_CD4+.Th1/17	-1.19175	2.43558e-16	2.10886e-15
Panel2_2056_CD4+.Th17	-1.08547	3.50134e-14	2.43721e-13
Panel2_2059_CD8+.Tcm	-0.199233	0.164875	0.25338
Panel2_2060_CD8+.Tem	0.0360849	0.805275	0.853352
Panel2_2061_CD8+.Temra	-0.0366918	0.80241	0.85286
Panel2_2062_CD8+.Tnaive	-0.363773	0.00362017	0.0076045
Panel2_2069_CD8+.Tc1	-0.0406147	0.781973	0.849846
Panel2_2070_CD8+.Tc2	-0.147683	0.298453	0.425506
Panel2_2073_CD8+.Tc1/17	-0.485295	0.00091176	0.00214354
Panel2_2074_CD8+.Tc17	-0.363923	0.0109599	0.0208063
Panel2_2078_CD4+PD1+	-1.27771	3.46839e-20	4.56029e-19
Panel2_2082_CD8+PD1+	0.0439811	0.762482	0.842896
Panel2_2086_CD4+HLA-DR-CD38+	-1.48108	6.31106e-30	2.80053e-28
Panel2_2087_CD4+HLA-DR+CD38-	-0.571824	3.69232e-05	9.70942e-05
Panel2_2088_CD4+HLA-DR+CD38+	-0.377634	0.00668802	0.0132639
Panel2_2090_CD8+HLA-DR-CD38+	0.130722	0.319859	0.4542
Panel2_2091_CD8+HLA-DR+CD38-	0.213161	0.138661	0.217281
Panel2_2092_CD8+HLA-DR+CD38+	0.422121	0.0039044	0.00805851
Panel2_2094_CD4+CXCR4-CCR5+	-0.68602	5.97105e-07	1.85941e-06
Panel2_2095_CD4+CXCR4+CCR5-	-1.74709	2.47157e-37	2.19352e-35
Panel2_2096_CD4+CXCR4+CCR5+	-0.636704	1.30653e-06	3.89764e-06
Panel2_2098_CD8+CXCR4-CCR5+	0.183086	0.184654	0.279237
Panel2_2099_CD8+CXCR4+CCR5-	-0.424716	0.00153962	0.00345927
Panel2_2100_CD8+CXCR4+CCR5+	0.0216162	0.866026	0.897873
Panel2_2115_NKcells_PD1+	-0.133381	0.358008	0.494525
Panel2_2116_CD56+CD3+_PD1+	-0.329534	0.0238886	0.0426154
Panel2_2119_CD4+CD8+_PD1+	-0.861949	2.19315e-09	8.46272e-09
Panel2_2124_Treg_PD1+	-0.658418	9.89835e-07	2.97789e-06
Panel2_2125_mTreg_PD1+	-0.57173	2.83528e-05	7.62518e-05
Panel2_2126_nTreg_PD1+	-0.567916	6.65752e-05	0.00017003
Panel2_2139_CD4+.Tcm_PD1+	-0.846926	1.10062e-09	4.39013e-09
Panel2_2140_CD4+.Tnaive_PD1+	-0.930699	4.03856e-11	1.79211e-10
Panel2_2141_CD4+.Temra_PD1+	-0.738001	3.61002e-07	1.13412e-06
Panel2_2142_CD4+.Tem_PD1+	-0.918651	2.33488e-10	9.5274e-10
Panel2_2147_CD4+.Th1_PD1+	-1.01326	1.82171e-12	9.94934e-12
Panel2_2148_CD4+.Th2_PD1+	-0.774212	5.4025e-09	1.9772e-08
Panel2_2149_CD4+.Th17_PD1+	-0.721357	1.16141e-07	3.78258e-07
Panel2_2150_CD4+.Th1/17_PD1+	-0.996	9.19682e-12	4.59841e-11
Panel2_2159_CD8+.Tcm_PD1+	-0.0488975	0.729627	0.827532
Panel2_2160_CD8+.Tnaive_PD1+	-0.0647587	0.642015	0.755335
Panel2_2161_CD8+.Temra_PD1+	0.0502275	0.732255	0.827868
Panel2_2162_CD8+.Tem_PD1+	0.0821337	0.574944	0.703575
Panel2_2163_CD8+.Tc1_PD1+	0.0218305	0.881807	0.902137
Panel2_2164_CD8+.Tc2_PD1+	-0.0238506	0.864557	0.897873
Panel2_2166_CD8+.Tc1/17_PD1+	-0.389615	0.00735872	0.0144328
Panel2_2231_NKcells_CD38+	-0.343276	0.0193317	0.0355583
Panel2_2232_CD56+CD3+_CD38+	-0.0568365	0.680309	0.784122
Panel2_2233_CD4+CD8-_CD38+	-1.51678	4.74598e-31	2.40689e-29
Panel2_2234_CD4-CD8+_CD38+	0.281129	0.0425	0.0735976
Panel2_2235_CD4+CD8+_CD38+	-0.639854	4.40578e-06	1.27159e-05
Panel2_2240_Treg_CD38+	-1.19304	1.60674e-18	1.62969e-17
Panel2_2241_mTreg_CD38+	-0.930761	3.50427e-11	1.60822e-10
Panel2_2242_nTreg_CD38+	-1.0325	8.34067e-15	6.16862e-14
Panel2_2255_CD4+.Tcm_CD38+	-1.21915	2.37958e-18	2.34653e-17
Panel2_2256_CD4+.Tnaive_CD38+	-1.26807	9.33672e-22	1.65727e-20
Panel2_2257_CD4+.Temra_CD38+	-0.797036	8.38885e-09	3.00812e-08
Panel2_2258_CD4+.Tem_CD38+	-0.498374	0.000205895	0.000507588
Panel2_2259_Tfh_1_CD38+	-0.931193	7.84963e-11	3.39831e-10
Panel2_2260_Tfh_2_CD38+	-0.404595	0.00397521	0.00815722
Panel2_2261_Tfh_17_CD38+	-0.386951	0.00646166	0.0129427
Panel2_2262_Tfh_1/17_CD38+	-0.729528	3.60431e-07	1.13412e-06
Panel2_2263_CD4+.Th1_CD38+	-1.12072	4.12815e-16	3.40813e-15
Panel2_2264_CD4+.Th2_CD38+	-0.838346	1.56505e-09	6.10542e-09
Panel2_2265_CD4+.Th17_CD38+	-0.787503	3.51482e-08	1.18834e-07
Panel2_2266_CD4+.Th1/17_CD38+	-0.969363	6.0993e-13	3.49234e-12
Panel2_2275_CD8+.Tcm_CD38+	0.0990405	0.478334	0.619739
Panel2_2276_CD8+.Tnaive_CD38+	-0.0895203	0.445268	0.593081
Panel2_2277_CD8+.Temra_CD38+	0.206107	0.149054	0.232079
Panel2_2278_CD8+.Tem_CD38+	0.37564	0.00935661	0.0181508
Panel2_2279_CD8+.Tc1_CD38+	0.331128	0.0214845	0.0389132
Panel2_2280_CD8+.Tc2_CD38+	0.245323	0.0915627	0.153324
Panel2_2289_NKcells_HLA-DR+	0.158327	0.279004	0.400998
Panel2_2290_CD56+CD3+_HLA-DR+	0.046073	0.754293	0.841878
Panel2_2291_CD4+CD8-_HLA-DR+	-0.719371	7.91621e-07	2.42263e-06
Panel2_2292_CD4-CD8+_HLA-DR+	0.301654	0.0398891	0.0694149
Panel2_2293_CD4+CD8+_HLA-DR+	-0.602044	3.87546e-05	0.000101161
Panel2_2298_Treg_HLA-DR+	-0.629126	9.07444e-06	2.53656e-05
Panel2_2299_mTreg_HLA-DR+	-0.554049	0.000104471	0.000264907
Panel2_2300_nTreg_HLA-DR+	-0.521033	0.00035098	0.00085341
Panel2_2313_CD4+.Tcm_HLA-DR+	-0.408426	0.00542596	0.0110702
Panel2_2314_CD4+.Tnaive_HLA-DR+	-0.801966	4.47561e-09	1.67247e-08
Panel2_2315_CD4+.Temra_HLA-DR+	-0.515243	0.00040013	0.0009663
Panel2_2316_CD4+.Tem_HLA-DR+	-0.344064	0.0179823	0.0333315
Panel2_2321_CD4+.Th1_HLA-DR+	-0.39765	0.00645551	0.0129427
Panel2_2322_CD4+.Th2_HLA-DR+	-0.674631	2.68654e-06	7.81738e-06
Panel2_2323_CD4+.Th17_HLA-DR+	-0.476895	0.00106341	0.00246195
Panel2_2324_CD4+.Th1/17_HLA-DR+	-0.22358	0.125164	0.199252
Panel2_2333_CD8+.Tcm_HLA-DR+	0.227357	0.119274	0.191594
Panel2_2334_CD8+.Tnaive_HLA-DR+	0.0564796	0.6948	0.795659
Panel2_2335_CD8+.Temra_HLA-DR+	0.173454	0.237977	0.350548
Panel2_2336_CD8+.Tem_HLA-DR+	0.338796	0.0211543	0.0385118
Panel2_2337_CD8+.Tc1_HLA-DR+	0.310189	0.0353574	0.0621379
Panel2_2338_CD8+.Tc2_HLA-DR+	0.224157	0.119149	0.191594
Panel2_2340_CD8+.Tc1/17_HLA-DR+	0.15357	0.287655	0.411765
Panel2_2347_NKcells_CCR4+	-0.203414	0.1638	0.252821
Panel2_2348_CD56+CD3+_CCR4+	-0.262114	0.0743404	0.126272
Panel2_2349_CD4+CD8-_CCR4+	-1.56112	9.97127e-28	3.93311e-26
Panel2_2350_CD4-CD8+_CCR4+	0.0664911	0.645901	0.756749
Panel2_2351_CD4+CD8+_CCR4+	-0.858206	2.87184e-09	1.09624e-08
Panel2_2356_Treg_CCR4+	-1.12262	2.16334e-15	1.63401e-14
Panel2_2357_mTreg_CCR4+	-0.924239	1.01169e-10	4.32711e-10
Panel2_2358_nTreg_CCR4+	-0.855299	5.14687e-09	1.90327e-08
Panel2_2371_CD4+.Tcm_CCR4+	-1.2027	4.06481e-17	3.79739e-16
Panel2_2372_CD4+.Tnaive_CCR4+	-0.942381	1.43003e-11	7.05082e-11
Panel2_2373_CD4+.Temra_CCR4+	-0.792609	6.78338e-08	2.25056e-07
Panel2_2374_CD4+.Tem_CCR4+	-0.954969	4.4501e-11	1.95035e-10
Panel2_2391_CD8+.Tcm_CCR4+	-0.0436504	0.76394	0.842896
Panel2_2392_CD8+.Tnaive_CCR4+	-0.096851	0.476478	0.619739
Panel2_2393_CD8+.Temra_CCR4+	0.0958152	0.505384	0.643052
Panel2_2394_CD8+.Tem_CCR4+	0.0560535	0.698162	0.796937
Panel2_2405_NKcells_CCR5+	-0.113376	0.424253	0.568338
Panel2_2406_CD56+CD3+_CCR5+	-0.328379	0.0241398	0.0428481
Panel2_2407_CD4+CD8-_CCR5+	-0.852719	1.53471e-09	6.05356e-09
Panel2_2408_CD4-CD8+_CCR5+	0.102738	0.468805	0.616391
Panel2_2409_CD4+CD8+_CCR5+	-0.878935	7.97604e-10	3.21761e-09
Panel2_2414_Treg_CCR5+	-0.595409	1.13353e-05	3.09541e-05
Panel2_2415_mTreg_CCR5+	-0.556081	4.21803e-05	0.000109299
Panel2_2416_nTreg_CCR5+	-0.533127	0.000191996	0.000476633
Panel2_2429_CD4+.Tcm_CCR5+	-0.582026	2.51998e-05	6.82895e-05
Panel2_2430_CD4+.Tnaive_CCR5+	-0.646736	7.81534e-06	2.21956e-05
Panel2_2431_CD4+.Temra_CCR5+	-0.64179	8.92027e-06	2.51325e-05
Panel2_2432_CD4+.Tem_CCR5+	-0.722947	6.08246e-07	1.87763e-06
Panel2_2437_CD4+.Th1_CCR5+	-0.706404	9.86008e-07	2.97789e-06
Panel2_2438_CD4+.Th2_CCR5+	-0.397552	0.00218473	0.00487785
Panel2_2439_CD4+.Th17_CCR5+	-0.591283	6.49203e-06	1.8586e-05
Panel2_2440_CD4+.Th1/17_CCR5+	-0.858445	5.48204e-09	1.98584e-08
Panel2_2449_CD8+.Tcm_CCR5+	0.0439963	0.749602	0.841878
Panel2_2450_CD8+.Tnaive_CCR5+	0.0836584	0.548431	0.680745
Panel2_2451_CD8+.Temra_CCR5+	0.0954861	0.504801	0.643052
Panel2_2452_CD8+.Tem_CCR5+	0.103486	0.475363	0.619739
Panel2_2453_CD8+.Tc1_CCR5+	0.141443	0.325025	0.457873
Panel2_2454_CD8+.Tc2_CCR5+	0.0828474	0.541744	0.67718
Panel2_2456_CD8+.Tc1/17_CCR5+	-0.396376	0.00691537	0.0136386
Panel2_2463_NKcells_CCR6+	-0.0513869	0.694555	0.795659
Panel2_2464_CD56+CD3+_CCR6+	-0.310559	0.0306774	0.0541814
Panel2_2467_CD4+CD8+_CCR6+	-0.977549	1.45969e-11	7.0985e-11
Panel2_2472_Treg_CCR6+	-1.07988	6.36059e-14	4.2604e-13
Panel2_2473_mTreg_CCR6+	-0.920982	2.07008e-10	8.5451e-10
Panel2_2474_nTreg_CCR6+	-0.782457	8.99997e-08	2.95832e-07
Panel2_2487_CD4+.Tcm_CCR6+	-1.15763	1.52426e-15	1.17633e-14
Panel2_2488_CD4+.Tnaive_CCR6+	-0.761227	2.21991e-08	7.57758e-08
Panel2_2489_CD4+.Temra_CCR6+	-0.640477	9.65352e-06	2.65659e-05
Panel2_2490_CD4+.Tem_CCR6+	-1.01323	2.25822e-12	1.19652e-11
Panel2_2507_CD8+.Tcm_CCR6+	-0.181729	0.210246	0.313602
Panel2_2508_CD8+.Tnaive_CCR6+	0.0811453	0.521755	0.661511
Panel2_2509_CD8+.Temra_CCR6+	0.0374984	0.784643	0.849846
Panel2_2510_CD8+.Tem_CCR6+	-0.436846	0.0025656	0.00565706
Panel2_2521_NKcells_CCR7+	-0.068404	0.635589	0.752114
Panel2_2522_CD56+CD3+_CCR7+	-0.418474	0.00273481	0.00599294
Panel2_2523_CD4+CD8-_CCR7+	-1.73457	1.10576e-35	7.85089e-34
Panel2_2524_CD4-CD8+_CCR7+	-0.387898	0.00308695	0.00668212
Panel2_2525_CD4+CD8+_CCR7+	-0.920061	1.24131e-10	5.18428e-10
Panel2_2530_Treg_CCR7+	-1.34112	2.97816e-22	5.56446e-21
Panel2_2531_mTreg_CCR7+	-1.05799	1.34755e-13	8.54253e-13
Panel2_2532_nTreg_CCR7+	-1.19636	2.27068e-19	2.51904e-18
Panel2_2549_Tfh_1_CCR7+	-1.01534	2.42268e-12	1.26478e-11
Panel2_2550_Tfh_2_CCR7+	-0.464859	0.000816183	0.0019446
Panel2_2551_Tfh_17_CCR7+	-0.452617	0.00141745	0.00322562
Panel2_2552_Tfh_1/17_CCR7+	-0.813978	2.06648e-08	7.12234e-08
Panel2_2553_CD4+.Th1_CCR7+	-1.37247	1.147e-21	1.93898e-20
Panel2_2554_CD4+.Th2_CCR7+	-1.29592	1.6106e-20	2.28706e-19
Panel2_2555_CD4+.Th17_CCR7+	-1.00337	3.01292e-12	1.55013e-11
Panel2_2556_CD4+.Th1/17_CCR7+	-1.17057	1.03637e-15	8.17584e-15
Panel2_2569_CD8+.Tc1_CCR7+	-0.335253	0.0221509	0.0399166
Panel2_2570_CD8+.Tc2_CCR7+	-0.317126	0.0233457	0.0418572
Panel2_2572_CD8+.Tc1/17_CCR7+	-0.245877	0.0922197	0.1537
Panel2_2579_NKcells_CXCR3+	-0.278653	0.0592791	0.101662
Panel2_2580_CD56+CD3+_CXCR3+	-0.491417	0.000839961	0.00198791
Panel2_2581_CD4+CD8-_CXCR3+	-1.65842	1.81686e-31	1.07497e-29
Panel2_2582_CD4-CD8+_CXCR3+	-0.172157	0.245434	0.360038
Panel2_2583_CD4+CD8+_CXCR3+	-0.996116	5.39009e-12	2.73354e-11
Panel2_2588_Treg_CXCR3+	-1.31813	4.52736e-20	5.74005e-19
Panel2_2589_mTreg_CXCR3+	-1.04414	5.35037e-13	3.11374e-12
Panel2_2590_nTreg_CXCR3+	-1.10912	3.02974e-14	2.15112e-13
Panel2_2603_CD4+.Tcm_CXCR3+	-1.28925	2.84281e-19	3.05818e-18
Panel2_2604_CD4+.Tnaive_CXCR3+	-1.20604	4.9235e-17	4.48165e-16
Panel2_2605_CD4+.Temra_CXCR3+	-0.936738	1.19875e-10	5.06614e-10
Panel2_2606_CD4+.Tem_CXCR3+	-1.07325	1.05817e-13	6.83003e-13
Panel2_2623_CD8+.Tcm_CXCR3+	-0.199273	0.166724	0.255117
Panel2_2624_CD8+.Tnaive_CXCR3+	-0.344269	0.00648957	0.0129427
Panel2_2625_CD8+.Temra_CXCR3+	-0.121185	0.410085	0.555649
Panel2_2626_CD8+.Tem_CXCR3+	-0.0107507	0.941403	0.941403
Panel2_2637_NKcells_CXCR4+	-0.332413	0.0129176	0.0242632
Panel2_2638_CD56+CD3+_CXCR4+	-0.398571	0.00360902	0.0076045
Panel2_2639_CD4+CD8-_CXCR4+	-1.8017	6.04664e-40	7.15519e-38
Panel2_2640_CD4-CD8+_CXCR4+	-0.313222	0.0200477	0.0366852
Panel2_2641_CD4+CD8+_CXCR4+	-1.0325	3.97954e-14	2.7168e-13
Panel2_2646_Treg_CXCR4+	-1.26711	6.40515e-20	7.84079e-19
Panel2_2647_mTreg_CXCR4+	-0.929714	2.74983e-11	1.28446e-10
Panel2_2648_nTreg_CXCR4+	-1.23093	6.68205e-20	7.90709e-19
Panel2_2661_CD4+.Tcm_CXCR4+	-1.43942	1.70535e-24	5.04499e-23
Panel2_2662_CD4+.Tnaive_CXCR4+	-1.44659	9.6028e-26	3.40899e-24
Panel2_2663_CD4+.Temra_CXCR4+	-0.930851	8.33451e-13	4.69643e-12
Panel2_2664_CD4+.Tem_CXCR4+	-0.697932	3.41087e-09	1.28815e-08
Panel2_2665_Tfh_1_CXCR4+	-1.06484	1.95671e-14	1.41762e-13
Panel2_2666_Tfh_2_CXCR4+	-0.539562	0.000184304	0.000464028
Panel2_2667_Tfh_17_CXCR4+	-0.413426	0.00311675	0.00670574
Panel2_2668_Tfh_1/17_CXCR4+	-0.763607	1.38519e-08	4.91742e-08
Panel2_2669_CD4+.Th1_CXCR4+	-1.3654	2.60897e-24	6.61561e-23
Panel2_2670_CD4+.Th2_CXCR4+	-1.31345	1.31843e-20	1.95017e-19
Panel2_2671_CD4+.Th17_CXCR4+	-0.939696	2.63742e-11	1.24838e-10
Panel2_2672_CD4+.Th1/17_CXCR4+	-1.10547	2.8402e-16	2.40065e-15
Panel2_2681_CD8+.Tcm_CXCR4+	-0.233251	0.10536	0.173966
Panel2_2682_CD8+.Tnaive_CXCR4+	-0.360398	0.00380534	0.00794111
Panel2_2683_CD8+.Temra_CXCR4+	-0.15466	0.2292	0.339025
Panel2_2684_CD8+.Tem_CXCR4+	-0.105934	0.416232	0.559706
Panel2_2685_CD8+.Tc1_CXCR4+	-0.175913	0.195327	0.293818
Panel2_2686_CD8+.Tc2_CXCR4+	-0.0862724	0.545882	0.679958
Panel2_2688_CD8+.Tc1/17_CXCR4+	-0.396368	0.00382515	0.00794111
Panel2_2695_NKcells_CXCR5+	-0.365949	0.0102218	0.0195093
Panel2_2696_CD56+CD3+_CXCR5+	-0.429561	0.00294352	0.00641072
Panel2_2697_CD4+CD8-_CXCR5+	-1.87095	1.17938e-40	2.0934e-38
Panel2_2698_CD4-CD8+_CXCR5+	-0.0812449	0.576737	0.703575
Panel2_2699_CD4+CD8+_CXCR5+	-1.01425	2.09793e-12	1.12843e-11
Panel2_2704_Treg_CXCR5+	-1.3764	1.29235e-22	2.5488e-21
Panel2_2705_mTreg_CXCR5+	-1.04106	3.67941e-13	2.17698e-12
Panel2_2706_nTreg_CXCR5+	-1.26887	4.97586e-21	8.02923e-20
Panel2_2719_CD4+.Tcm_CXCR5+	-1.43054	1.6277e-23	3.39903e-22
Panel2_2720_CD4+.Tnaive_CXCR5+	-1.40422	1.94097e-24	5.30034e-23
Panel2_2721_CD4+.Temra_CXCR5+	-0.959373	3.73136e-11	1.67675e-10
Panel2_2722_CD4+.Tem_CXCR5+	-1.04138	1.06299e-12	5.89629e-12
Panel2_2727_CD4+.Th1_CXCR5+	-1.31156	8.83626e-20	1.01189e-18
Panel2_2728_CD4+.Th2_CXCR5+	-1.20509	5.62021e-18	5.39236e-17
Panel2_2729_CD4+.Th17_CXCR5+	-1.0624	9.06818e-14	5.96149e-13
Panel2_2730_CD4+.Th1/17_CXCR5+	-1.18312	4.45966e-16	3.59813e-15
Panel2_2739_CD8+.Tcm_CXCR5+	-0.122819	0.396588	0.541496
Panel2_2740_CD8+.Tnaive_CXCR5+	-0.345663	0.00955078	0.0184268
Panel2_2741_CD8+.Temra_CXCR5+	-0.0715333	0.623928	0.74327
Panel2_2742_CD8+.Tem_CXCR5+	0.0395159	0.78521	0.849846
Panel2_2743_CD8+.Tc1_CXCR5+	-0.0338315	0.816403	0.862568
Panel2_2744_CD8+.Tc2_CXCR5+	-0.0606343	0.673577	0.780846
Panel2_2746_CD8+.Tc1/17_CXCR5+	-0.385095	0.00772124	0.0150607
Panel3_3010_CD19+	-0.126707	0.385899	0.528935
Panel3_3017_Plasma.Cells	0.0754718	0.60737	0.730902
Panel3_3028_Unswitched.Memory.B.cells	-0.0369528	0.800546	0.85286
Panel3_3029_Switched.Memory.B.cells	-0.707771	1.33198e-06	3.94045e-06
Panel3_3039_Immature.B.cells	0.22989	0.109482	0.179107
Panel3_3040_Naive.B.cells	0.0820755	0.575137	0.703575
Panel3_3068_NBC_CD21+	0.100764	0.491102	0.633968
Panel3_3069_AM.(CD27+CD21-)	-0.485505	0.000985969	0.00230276
Panel3_3070_IM.(CD27-CD21+)	-0.607698	3.30132e-05	8.81179e-05
Panel3_3071_RM.(CD27+CD21+)	-0.75164	2.70615e-07	8.65481e-07
Panel3_3072_TLM.(CD27-CD21-)	-0.481579	0.001068	0.00246195
Panel3_3074_SMBC_IgG-IgA+	-0.795285	5.74155e-08	1.92288e-07
Panel3_3075_SMBC_IgG+IgA-	-0.583967	5.88515e-05	0.000151393
Panel3_3076_SMBC_IgG+IgA+	-0.414771	0.00337743	0.00722281
Panel3_3078_SMBC_IgE-IgG+	-0.606587	3.45822e-05	9.16171e-05
Panel3_3082_SMBC_IgE-IgA+	-0.76173	2.17341e-07	7.01419e-07
Panel3_3094_Plasma.Cells_CD81+	0.0275228	0.851139	0.88869
Panel3_3095_Switched.Memory.B.cells_CD81+	-0.692188	2.28172e-06	6.6943e-06
Panel3_3096_Unswitched.Memory.B.cells_CD81+	-0.0739477	0.613299	0.735545
Panel3_3097_Immature.B.cells_CD81+	0.227761	0.11279	0.182832
Panel3_3098_Naive.B.cells_CD81+	0.0461794	0.752508	0.841878
Panel3_3109_Switched.Memory.B.cells_CD307d+	-0.475894	0.000279509	0.000684315
Panel3_3111_IM.(CD27-CD21+)_CD307d+	-0.391496	0.00223403	0.00495674
Panel3_3112_RM.(CD27+CD21+)_CD307d+	-0.487954	0.000185751	0.000464379
Panel3_3114_Unswitched.Memory.B.cells_CD307d+	-0.123214	0.337852	0.470343
Panel3_3116_Naive.B.cells_CD307d+	0.015084	0.908597	0.921577

## Sheet: 2A Absolute Counts Validation
variable	estimate	p_value	fdr
Panel1_1012_Eosinophils	-0.20097	0.433026	0.519339
Panel1_1013_Neutrophils	0.135565	0.597348	0.68406
Panel1_1015_Monocytes	0.103728	0.66711	0.729322
Panel1_1016_CM_CD14++CD16-	0.121708	0.618169	0.698885
Panel1_1018_IM_CD14++CD16+	0.0814928	0.740763	0.794474
Panel1_1019_NCM_CD14+CD16+	0.340883	0.154672	0.226895
Panel1_1027_DC	-0.367602	0.151617	0.225284
Panel1_1028_Basophils	-0.00567707	0.982111	0.987676
Panel1_1031_NK_CD56-CD16+	-0.39824	0.122974	0.190637
Panel1_1032_NK_CD56++CD16-	0.12933	0.614365	0.696804
Panel1_1033_NK_CD56++CD16+	-0.0775577	0.764986	0.813084
Panel1_1034_NK_CD56+CD16-	-0.350452	0.177929	0.249663
Panel1_1035_NK_CD56+CD16+	-0.386512	0.135729	0.20638
Panel1_1038_mDC	-0.0922992	0.686486	0.747554
Panel1_1041_mDC_CD16-CD1c+	-0.173225	0.504797	0.587551
Panel1_1045_TCRyd	-0.0166573	0.94919	0.964658
Panel1_1047_TCRvd1	0.182516	0.464264	0.551217
Panel1_1049_TCRvd2	-0.46716	0.0724555	0.128609
Panel1_1065_Bc_CD40+	-0.790071	0.00211146	0.00742146
Panel1_1069_Bc_CD86-PDL1+	-0.526593	0.0277316	0.059665
Panel1_1070_Bc_CD86+PDL1-	-0.246795	0.279702	0.359762
Panel1_1071_Bc_CD86+PDL1+	-0.394354	0.0647555	0.118496
Panel1_1123_TCRyd_HLA-DR+	-0.11174	0.667689	0.729322
Panel1_1124_TCRvd1_HLA-DR+	0.194059	0.44069	0.526751
Panel1_1125_TCRvd2_HLA-DR+	-0.293226	0.249802	0.328443
Panel1_1147_CM_CD14++CD16-_CD86+	-0.104577	0.661015	0.726503
Panel1_1148_IM_CD14++CD16+_CD86+	-0.0760545	0.753786	0.80467
Panel1_1149_NCM_CD14+CD16+_CD86+	0.185909	0.467293	0.552964
Panel1_1171_Bc_CD86+	-0.255314	0.240139	0.318095
Panel1_1172_Tc_CD86+	-0.449308	0.07864	0.138892
Panel1_1173_Tc_CD4+CD8-_CD86+	-0.664239	0.00808139	0.0233243
Panel1_1174_Tc_CD4-CD8+_CD86+	-0.119095	0.6481	0.718986
Panel1_1177_TCRyd_CD86+	-0.201062	0.430946	0.518596
Panel1_1178_TCRvd1_CD86+	-0.0723231	0.778814	0.820412
Panel1_1179_TCRvd2_CD86+	-0.334365	0.170762	0.241516
Panel1_1184_DC_CD86+	-0.178106	0.453728	0.540514
Panel1_1186_mDC_CD86+	-0.162377	0.484202	0.569178
Panel1_1187_mDC_CD16-CD1c+_CD86+	-0.0890316	0.724366	0.783994
Panel1_1193_Neutrophils_PDL1+	-0.291955	0.192774	0.264227
Panel1_1201_CM_CD14++CD16-_PDL1+	-0.0447785	0.84609	0.87569
Panel1_1202_IM_CD14++CD16+_PDL1+	0.0327917	0.888407	0.908889
Panel1_1210_NK-T.like_PDL1+	-0.297976	0.153791	0.226841
Panel1_1225_Bc_PDL1+	-0.489442	0.0402247	0.0797752
Panel1_1226_Tc_PDL1+	-0.29584	0.167172	0.237384
Panel1_1227_Tc_CD4+CD8-_PDL1+	-0.29979	0.183529	0.255502
Panel1_1228_Tc_CD4-CD8+_PDL1+	-0.359795	0.0919393	0.157393
Panel1_1231_TCRyd_PDL1+	-0.227203	0.328303	0.408938
Panel1_1233_TCRvd2_PDL1+	-0.329054	0.185862	0.257203
Panel1_1238_DC_PDL1+	-0.364554	0.113234	0.180496
Panel1_1247_Neutrophils_CXCR4+	-0.121733	0.620873	0.699714
Panel1_1248_Eosinophils_CXCR4+	-0.129754	0.609601	0.693616
Panel1_1249_Basophils_CXCR4+	0.0710911	0.770694	0.816706
Panel1_1255_CM_CD14++CD16-_CXCR4+	0.109987	0.653635	0.722867
Panel1_1256_IM_CD14++CD16+_CXCR4+	0.0766227	0.754803	0.80467
Panel1_1257_NCM_CD14+CD16+_CXCR4+	0.283793	0.263289	0.342372
Panel1_1266_NK_CD56++CD16+_CXCR4+	0.20016	0.423785	0.515105
Panel1_1268_NK_CD56+CD16+_CXCR4+	0.151946	0.502304	0.586572
Panel1_1269_NK_CD56-CD16+_CXCR4+	-0.0612209	0.78505	0.824535
Panel1_1279_Bc_CXCR4+	-0.619389	0.015257	0.0366804
Panel1_1285_TCRyd_CXCR4+	0.194456	0.426594	0.515105
Panel1_1286_TCRvd1_CXCR4+	0.444115	0.0460724	0.0888898
Panel1_1287_TCRvd2_CXCR4+	-0.134196	0.578482	0.664599
Panel1_1292_DC_CXCR4+	-0.0529231	0.82471	0.856058
Panel1_1294_mDC_CXCR4+	0.375347	0.145403	0.217798
Panel1_1295_mDC_CD16-CD1c+_CXCR4+	-0.00825633	0.974281	0.985384
Panel1_1301_Neutrophils_CCR5+	0.00235281	0.992695	0.995499
Panel1_1302_Eosinophils_CCR5+	-0.0378268	0.878527	0.903992
Panel1_1309_CM_CD14++CD16-_CCR5+	0.289185	0.260532	0.340245
Panel1_1310_IM_CD14++CD16+_CCR5+	0.0416519	0.868425	0.896194
Panel1_1311_NCM_CD14+CD16+_CCR5+	-0.0583054	0.820639	0.854331
Panel1_1322_NK_CD56+CD16+_CCR5+	-0.0384235	0.884031	0.907026
Panel1_1339_TCRyd_CCR5+	0.0750079	0.775422	0.819271
Panel1_1340_TCRvd1_CCR5+	0.380328	0.136036	0.20638
Panel1_1341_TCRvd2_CCR5+	-0.260138	0.318962	0.398702
Panel1_1346_DC_CCR5+	-0.304972	0.233188	0.311209
Panel1_1348_mDC_CCR5+	-0.0220749	0.924522	0.943118
Panel1_1349_mDC_CD16-CD1c+_CCR5+	-0.229236	0.365028	0.448391
Panel2_2013_CD56+CD3+	-0.534188	0.0242986	0.053247
Panel2_2014_NKcells	-0.380646	0.134928	0.20638
Panel2_2015_Tcells	-1.495	3.53727e-10	8.37153e-09
Panel2_2017_CD4-CD8+	-0.632904	0.00914849	0.0251761
Panel2_2018_CD4+CD8-	-1.64241	2.08461e-12	3.70018e-10
Panel2_2019_CD4+CD8+	-0.657516	0.00814778	0.0233263
Panel2_2021_Treg	-1.28115	9.07018e-08	9.75731e-07
Panel2_2024_mTreg	-1.24399	2.02439e-07	1.99628e-06
Panel2_2025_nTreg	-0.985084	2.13518e-05	0.000122256
Panel2_2030_Tfh	-0.921837	0.00012042	0.000570763
Panel2_2035_Tfh_1	-0.958224	9.65987e-05	0.000476285
Panel2_2036_Tfh_2	-0.967303	3.3413e-05	0.000182486
Panel2_2039_Tfh_1/17	-0.620954	0.0109628	0.0284072
Panel2_2040_Tfh_17	-0.548338	0.0223641	0.0499324
Panel2_2043_CD4+.Tcm	-1.57902	4.02795e-11	1.7874e-09
Panel2_2044_CD4+.Tem	-1.03651	1.74278e-05	0.000103114
Panel2_2045_CD4+.Temra	-0.489588	0.0515623	0.0958358
Panel2_2046_CD4+.Tnaive	-1.33111	2.77249e-09	4.92118e-08
Panel2_2051_CD4+.Th1	-1.36343	1.33099e-08	1.75001e-07
Panel2_2052_CD4+.Th2	-1.45495	5.77112e-10	1.13819e-08
Panel2_2055_CD4+.Th1/17	-1.04514	1.48456e-05	8.93255e-05
Panel2_2056_CD4+.Th17	-1.15804	9.88662e-07	8.56037e-06
Panel2_2059_CD8+.Tcm	-0.64979	0.00883836	0.0245126
Panel2_2060_CD8+.Tem	-0.552613	0.0230005	0.0510325
Panel2_2061_CD8+.Temra	-0.356146	0.158231	0.23116
Panel2_2062_CD8+.Tnaive	-0.513978	0.010686	0.0278935
Panel2_2069_CD8+.Tc1	-0.534124	0.0304423	0.0643275
Panel2_2070_CD8+.Tc2	-0.553619	0.0184266	0.0430358
Panel2_2073_CD8+.Tc1/17	-0.505755	0.0373025	0.0752409
Panel2_2074_CD8+.Tc17	-0.308021	0.203916	0.277357
Panel2_2078_CD4+PD1+	-1.06491	9.48752e-06	6.47706e-05
Panel2_2082_CD8+PD1+	-0.377557	0.132508	0.204523
Panel2_2086_CD4+HLA-DR-CD38+	-1.47575	5.51854e-12	4.06427e-10
Panel2_2087_CD4+HLA-DR+CD38-	-0.480934	0.0401414	0.0797752
Panel2_2088_CD4+HLA-DR+CD38+	-0.93658	0.000120584	0.000570763
Panel2_2090_CD8+HLA-DR-CD38+	-0.749417	0.000751688	0.0031029
Panel2_2091_CD8+HLA-DR+CD38-	0.0866615	0.73065	0.788391
Panel2_2092_CD8+HLA-DR+CD38+	-0.535864	0.0329022	0.0683057
Panel2_2094_CD4+CXCR4-CCR5+	-0.751728	0.00116508	0.00449569
Panel2_2095_CD4+CXCR4+CCR5-	-1.28403	3.90982e-09	6.03472e-08
Panel2_2096_CD4+CXCR4+CCR5+	-0.142083	0.517161	0.59802
Panel2_2098_CD8+CXCR4-CCR5+	-0.363995	0.0794286	0.139303
Panel2_2099_CD8+CXCR4+CCR5-	-0.429994	0.0421855	0.0822848
Panel2_2100_CD8+CXCR4+CCR5+	0.114507	0.607314	0.693236
Panel2_2115_NKcells_PD1+	-0.000129552	0.999588	0.999588
Panel2_2116_CD56+CD3+_PD1+	-0.321524	0.188165	0.258909
Panel2_2119_CD4+CD8+_PD1+	-0.498688	0.0449882	0.0872722
Panel2_2124_Treg_PD1+	-0.612424	0.0103054	0.0274984
Panel2_2125_mTreg_PD1+	-0.730796	0.00214933	0.00748053
Panel2_2126_nTreg_PD1+	-0.26376	0.296038	0.378034
Panel2_2139_CD4+.Tcm_PD1+	-0.942336	0.000100191	0.000487229
Panel2_2140_CD4+.Tnaive_PD1+	-0.741339	0.00218742	0.00753916
Panel2_2141_CD4+.Temra_PD1+	-0.299948	0.239258	0.318095
Panel2_2142_CD4+.Tem_PD1+	-0.822329	0.000845418	0.00344969
Panel2_2147_CD4+.Th1_PD1+	-0.877531	0.000377625	0.00163484
Panel2_2148_CD4+.Th2_PD1+	-1.04647	1.03814e-05	6.7007e-05
Panel2_2149_CD4+.Th17_PD1+	-0.783576	0.000949563	0.00378758
Panel2_2150_CD4+.Th1/17_PD1+	-0.78886	0.00128117	0.00483844
Panel2_2159_CD8+.Tcm_PD1+	-0.424918	0.0944369	0.158137
Panel2_2160_CD8+.Tnaive_PD1+	-0.014676	0.951072	0.964658
Panel2_2161_CD8+.Temra_PD1+	-0.0669305	0.793254	0.830693
Panel2_2162_CD8+.Tem_PD1+	-0.369834	0.134937	0.20638
Panel2_2163_CD8+.Tc1_PD1+	-0.370708	0.139071	0.210087
Panel2_2164_CD8+.Tc2_PD1+	-0.383998	0.107045	0.175931
Panel2_2166_CD8+.Tc1/17_PD1+	-0.526782	0.0282617	0.0604392
Panel2_2231_NKcells_CD38+	-0.360238	0.153996	0.226841
Panel2_2232_CD56+CD3+_CD38+	-0.630097	0.00873939	0.024429
Panel2_2233_CD4+CD8-_CD38+	-1.47035	7.6499e-12	4.52619e-10
Panel2_2234_CD4-CD8+_CD38+	-0.715092	0.00267169	0.00878194
Panel2_2235_CD4+CD8+_CD38+	-0.897547	0.000231077	0.0010517
Panel2_2240_Treg_CD38+	-1.272	2.37701e-08	2.83504e-07
Panel2_2241_mTreg_CD38+	-1.33111	9.43644e-09	1.33997e-07
Panel2_2242_nTreg_CD38+	-0.843482	0.000211571	0.000975424
Panel2_2255_CD4+.Tcm_CD38+	-1.50226	5.06718e-11	1.99872e-09
Panel2_2256_CD4+.Tnaive_CD38+	-1.23673	1.30618e-08	1.75001e-07
Panel2_2257_CD4+.Temra_CD38+	-0.721969	0.00289738	0.00938477
Panel2_2258_CD4+.Tem_CD38+	-0.928368	8.2086e-05	0.000422326
Panel2_2259_Tfh_1_CD38+	-1.04731	1.35862e-05	8.31568e-05
Panel2_2260_Tfh_2_CD38+	-1.0394	5.65364e-06	3.93538e-05
Panel2_2261_Tfh_17_CD38+	-0.644449	0.00636188	0.018665
Panel2_2262_Tfh_1/17_CD38+	-0.731046	0.00253349	0.00854317
Panel2_2263_CD4+.Th1_CD38+	-1.37795	3.32298e-09	5.36208e-08
Panel2_2264_CD4+.Th2_CD38+	-1.39476	8.4543e-10	1.57962e-08
Panel2_2265_CD4+.Th17_CD38+	-1.13928	5.92709e-07	5.53715e-06
Panel2_2266_CD4+.Th1/17_CD38+	-1.06544	2.11279e-06	1.73626e-05
Panel2_2275_CD8+.Tcm_CD38+	-0.790756	0.00101053	0.00398598
Panel2_2276_CD8+.Tnaive_CD38+	-0.354292	0.0667432	0.121507
Panel2_2277_CD8+.Temra_CD38+	-0.616047	0.0133006	0.0332516
Panel2_2278_CD8+.Tem_CD38+	-0.765578	0.0018527	0.00664351
Panel2_2279_CD8+.Tc1_CD38+	-0.859972	0.000541124	0.00228689
Panel2_2280_CD8+.Tc2_CD38+	-0.475816	0.0513759	0.0958358
Panel2_2289_NKcells_HLA-DR+	-0.117867	0.635385	0.712122
Panel2_2290_CD56+CD3+_HLA-DR+	-0.349108	0.15167	0.225284
Panel2_2291_CD4+CD8-_HLA-DR+	-0.896975	0.000341079	0.00149485
Panel2_2292_CD4-CD8+_HLA-DR+	-0.276717	0.272729	0.352068
Panel2_2293_CD4+CD8+_HLA-DR+	-0.398453	0.112277	0.180355
Panel2_2298_Treg_HLA-DR+	-0.802576	0.000856181	0.00345391
Panel2_2299_mTreg_HLA-DR+	-0.831992	0.000553917	0.00231342
Panel2_2300_nTreg_HLA-DR+	-0.256275	0.308458	0.391081
Panel2_2313_CD4+.Tcm_HLA-DR+	-0.77793	0.00193295	0.00686196
Panel2_2314_CD4+.Tnaive_HLA-DR+	-0.7738	0.00127514	0.00483844
Panel2_2315_CD4+.Temra_HLA-DR+	-0.239036	0.350411	0.433436
Panel2_2316_CD4+.Tem_HLA-DR+	-0.624293	0.0123078	0.0314624
Panel2_2321_CD4+.Th1_HLA-DR+	-0.531173	0.034296	0.0707853
Panel2_2322_CD4+.Th2_HLA-DR+	-0.963813	8.86599e-05	0.000449632
Panel2_2323_CD4+.Th17_HLA-DR+	-0.489059	0.0513797	0.0958358
Panel2_2324_CD4+.Th1/17_HLA-DR+	-0.352543	0.158893	0.231176
Panel2_2333_CD8+.Tcm_HLA-DR+	-0.500411	0.0497879	0.0945171
Panel2_2334_CD8+.Tnaive_HLA-DR+	-0.343782	0.166959	0.237384
Panel2_2335_CD8+.Temra_HLA-DR+	-0.120469	0.635895	0.712122
Panel2_2336_CD8+.Tem_HLA-DR+	-0.332884	0.182427	0.254967
Panel2_2337_CD8+.Tc1_HLA-DR+	-0.403725	0.108107	0.17598
Panel2_2338_CD8+.Tc2_HLA-DR+	-0.339906	0.161179	0.232596
Panel2_2340_CD8+.Tc1/17_HLA-DR+	-0.143099	0.567251	0.653813
Panel2_2347_NKcells_CCR4+	-0.177294	0.477958	0.563704
Panel2_2348_CD56+CD3+_CCR4+	-0.504874	0.0383981	0.0770132
Panel2_2349_CD4+CD8-_CCR4+	-1.59987	1.88977e-11	9.58381e-10
Panel2_2350_CD4-CD8+_CCR4+	-0.465791	0.0568306	0.105077
Panel2_2351_CD4+CD8+_CCR4+	-0.755678	0.00267066	0.00878194
Panel2_2356_Treg_CCR4+	-1.1089	3.33153e-06	2.46394e-05
Panel2_2357_mTreg_CCR4+	-1.11763	2.57008e-06	1.98343e-05
Panel2_2358_nTreg_CCR4+	-0.592492	0.0169307	0.0400693
Panel2_2371_CD4+.Tcm_CCR4+	-1.48092	5.42737e-10	1.13336e-08
Panel2_2372_CD4+.Tnaive_CCR4+	-0.962799	3.86312e-05	0.000204995
Panel2_2373_CD4+.Temra_CCR4+	-0.461121	0.0703865	0.126198
Panel2_2374_CD4+.Tem_CCR4+	-1.0063	3.86893e-05	0.000204995
Panel2_2391_CD8+.Tcm_CCR4+	-0.607885	0.0152921	0.0366804
Panel2_2392_CD8+.Tnaive_CCR4+	-0.404781	0.0674215	0.122116
Panel2_2393_CD8+.Temra_CCR4+	-0.273998	0.265171	0.343561
Panel2_2394_CD8+.Tem_CCR4+	-0.484569	0.046845	0.0898917
Panel2_2405_NKcells_CCR5+	-0.369272	0.14482	0.217798
Panel2_2406_CD56+CD3+_CCR5+	-0.380767	0.121157	0.189475
Panel2_2407_CD4+CD8-_CCR5+	-0.705086	0.00421251	0.0133522
Panel2_2408_CD4-CD8+_CCR5+	-0.175075	0.490634	0.574835
Panel2_2409_CD4+CD8+_CCR5+	-0.390726	0.113611	0.180496
Panel2_2414_Treg_CCR5+	-0.515718	0.0355252	0.0724796
Panel2_2415_mTreg_CCR5+	-0.542815	0.0267845	0.0579786
Panel2_2416_nTreg_CCR5+	-0.29938	0.233013	0.311209
Panel2_2429_CD4+.Tcm_CCR5+	-0.694012	0.00532514	0.0162968
Panel2_2430_CD4+.Tnaive_CCR5+	-0.686337	0.00542901	0.016333
Panel2_2431_CD4+.Temra_CCR5+	-0.263165	0.302479	0.384875
Panel2_2432_CD4+.Tem_CCR5+	-0.626126	0.0103797	0.0274984
Panel2_2437_CD4+.Th1_CCR5+	-0.572703	0.0199463	0.0453905
Panel2_2438_CD4+.Th2_CCR5+	-0.614441	0.0126923	0.0321841
Panel2_2439_CD4+.Th17_CCR5+	-0.508484	0.0372301	0.0752409
Panel2_2440_CD4+.Th1/17_CCR5+	-0.718323	0.00290796	0.00938477
Panel2_2449_CD8+.Tcm_CCR5+	-0.457217	0.0721174	0.128609
Panel2_2450_CD8+.Tnaive_CCR5+	-0.219949	0.370335	0.453342
Panel2_2451_CD8+.Temra_CCR5+	0.0637605	0.803449	0.838895
Panel2_2452_CD8+.Tem_CCR5+	-0.328547	0.1862	0.257203
Panel2_2453_CD8+.Tc1_CCR5+	-0.319601	0.200283	0.273464
Panel2_2454_CD8+.Tc2_CCR5+	-0.291991	0.227268	0.305607
Panel2_2456_CD8+.Tc1/17_CCR5+	-0.602635	0.0123191	0.0314624
Panel2_2463_NKcells_CCR6+	0.0848613	0.697946	0.757709
Panel2_2464_CD56+CD3+_CCR6+	-0.402542	0.112259	0.180355
Panel2_2467_CD4+CD8+_CCR6+	-0.639562	0.0105632	0.0277773
Panel2_2472_Treg_CCR6+	-0.813164	0.00103499	0.00403758
Panel2_2473_mTreg_CCR6+	-0.959898	9.17317e-05	0.000458658
Panel2_2474_nTreg_CCR6+	-0.343292	0.176946	0.249269
Panel2_2487_CD4+.Tcm_CCR6+	-1.13521	3.66031e-06	2.65186e-05
Panel2_2488_CD4+.Tnaive_CCR6+	-0.480259	0.0315929	0.0662155
Panel2_2489_CD4+.Temra_CCR6+	-0.398015	0.11389	0.180496
Panel2_2490_CD4+.Tem_CCR6+	-0.882761	0.000274454	0.00123331
Panel2_2507_CD8+.Tcm_CCR6+	-0.16586	0.51495	0.597409
Panel2_2508_CD8+.Tnaive_CCR6+	-0.0658781	0.739181	0.794474
Panel2_2509_CD8+.Temra_CCR6+	-0.100341	0.658119	0.725566
Panel2_2510_CD8+.Tem_CCR6+	-0.551193	0.0221344	0.0497323
Panel2_2521_NKcells_CCR7+	-0.347332	0.165	0.237146
Panel2_2522_CD56+CD3+_CCR7+	-0.865058	0.000539037	0.00228689
Panel2_2523_CD4+CD8-_CCR7+	-1.59317	5.72432e-12	4.06427e-10
Panel2_2524_CD4-CD8+_CCR7+	-0.669476	0.00170753	0.00618543
Panel2_2525_CD4+CD8+_CCR7+	-1.14292	3.23621e-06	2.44437e-05
Panel2_2530_Treg_CCR7+	-1.32962	2.35832e-08	2.83504e-07
Panel2_2531_mTreg_CCR7+	-1.33427	3.90568e-08	4.33287e-07
Panel2_2532_nTreg_CCR7+	-0.998904	1.32815e-05	8.31568e-05
Panel2_2549_Tfh_1_CCR7+	-1.03117	2.63737e-05	0.000146292
Panel2_2550_Tfh_2_CCR7+	-0.991894	2.40294e-05	0.000135404
Panel2_2551_Tfh_17_CCR7+	-0.628588	0.00929667	0.0253871
Panel2_2552_Tfh_1/17_CCR7+	-0.674882	0.00553814	0.0165213
Panel2_2553_CD4+.Th1_CCR7+	-1.53314	2.34094e-10	6.92528e-09
Panel2_2554_CD4+.Th2_CCR7+	-1.49857	2.76949e-10	7.02263e-09
Panel2_2555_CD4+.Th17_CCR7+	-1.15598	1.8554e-06	1.56825e-05
Panel2_2556_CD4+.Th1/17_CCR7+	-1.04861	2.04409e-05	0.000118959
Panel2_2569_CD8+.Tc1_CCR7+	-0.676814	0.00722001	0.021009
Panel2_2570_CD8+.Tc2_CCR7+	-0.754106	0.00141578	0.00523545
Panel2_2572_CD8+.Tc1/17_CCR7+	-0.313291	0.215494	0.290876
Panel2_2579_NKcells_CXCR3+	-0.41292	0.101428	0.168256
Panel2_2580_CD56+CD3+_CXCR3+	-0.588364	0.0140903	0.0345044
Panel2_2581_CD4+CD8-_CXCR3+	-1.53696	5.90174e-11	2.09512e-09
Panel2_2582_CD4-CD8+_CXCR3+	-0.575617	0.0198107	0.045373
Panel2_2583_CD4+CD8+_CXCR3+	-0.610421	0.0140933	0.0345044
Panel2_2588_Treg_CXCR3+	-1.1422	2.2233e-06	1.75394e-05
Panel2_2589_mTreg_CXCR3+	-1.18746	6.42646e-07	5.84973e-06
Panel2_2590_nTreg_CXCR3+	-0.730593	0.00353981	0.011321
Panel2_2603_CD4+.Tcm_CXCR3+	-1.4214	3.30736e-09	5.36208e-08
Panel2_2604_CD4+.Tnaive_CXCR3+	-1.09505	2.15199e-06	1.73626e-05
Panel2_2605_CD4+.Temra_CXCR3+	-0.424927	0.093831	0.158137
Panel2_2606_CD4+.Tem_CXCR3+	-0.94453	7.46561e-05	0.000389749
Panel2_2623_CD8+.Tcm_CXCR3+	-0.57534	0.0215587	0.0487474
Panel2_2624_CD8+.Tnaive_CXCR3+	-0.529794	0.00839427	0.0236776
Panel2_2625_CD8+.Temra_CXCR3+	-0.257501	0.312988	0.39401
Panel2_2626_CD8+.Tem_CXCR3+	-0.499067	0.0417402	0.0818661
Panel2_2637_NKcells_CXCR4+	0.102215	0.638757	0.713078
Panel2_2638_CD56+CD3+_CXCR4+	-0.236919	0.311947	0.39401
Panel2_2639_CD4+CD8-_CXCR4+	-1.35899	5.27694e-10	1.13336e-08
Panel2_2640_CD4-CD8+_CXCR4+	-0.365074	0.0871786	0.150235
Panel2_2641_CD4+CD8+_CXCR4+	-0.54483	0.0188728	0.0437899
Panel2_2646_Treg_CXCR4+	-0.871818	0.000295817	0.00131269
Panel2_2647_mTreg_CXCR4+	-0.767706	0.00140147	0.00523545
Panel2_2648_nTreg_CXCR4+	-0.874853	0.000171107	0.000799251
Panel2_2661_CD4+.Tcm_CXCR4+	-1.27567	3.07927e-08	3.52626e-07
Panel2_2662_CD4+.Tnaive_CXCR4+	-1.29436	7.86381e-09	1.16319e-07
Panel2_2663_CD4+.Temra_CXCR4+	-0.272098	0.212673	0.288164
Panel2_2664_CD4+.Tem_CXCR4+	-0.209176	0.260695	0.340245
Panel2_2665_Tfh_1_CXCR4+	-0.698266	0.00255092	0.00854317
Panel2_2666_Tfh_2_CXCR4+	-0.675731	0.00436592	0.0137159
Panel2_2667_Tfh_17_CXCR4+	-0.242069	0.294812	0.377828
Panel2_2668_Tfh_1/17_CXCR4+	-0.406108	0.0628641	0.115631
Panel2_2669_CD4+.Th1_CXCR4+	-0.955753	1.03545e-05	6.7007e-05
Panel2_2670_CD4+.Th2_CXCR4+	-1.15308	7.97487e-07	7.0777e-06
Panel2_2671_CD4+.Th17_CXCR4+	-0.684939	0.00225379	0.00769321
Panel2_2672_CD4+.Th1/17_CXCR4+	-0.684816	0.00170173	0.00618543
Panel2_2681_CD8+.Tcm_CXCR4+	-0.522163	0.0405889	0.0800503
Panel2_2682_CD8+.Tnaive_CXCR4+	-0.481106	0.0175449	0.0412479
Panel2_2683_CD8+.Temra_CXCR4+	0.00589306	0.97791	0.986244
Panel2_2684_CD8+.Tem_CXCR4+	-0.206893	0.338482	0.420144
Panel2_2685_CD8+.Tc1_CXCR4+	-0.306875	0.166896	0.237384
Panel2_2686_CD8+.Tc2_CXCR4+	-0.403966	0.10776	0.17598
Panel2_2688_CD8+.Tc1/17_CXCR4+	-0.308364	0.161138	0.232596
Panel2_2695_NKcells_CXCR5+	-0.567322	0.0242017	0.053247
Panel2_2696_CD56+CD3+_CXCR5+	-0.655873	0.00538905	0.016333
Panel2_2697_CD4+CD8-_CXCR5+	-1.72008	2.47927e-13	8.80141e-11
Panel2_2698_CD4-CD8+_CXCR5+	-0.601227	0.016338	0.0389261
Panel2_2699_CD4+CD8+_CXCR5+	-0.689728	0.0052187	0.0161099
Panel2_2704_Treg_CXCR5+	-1.29202	1.07068e-07	1.11792e-06
Panel2_2705_mTreg_CXCR5+	-1.27765	1.20237e-07	1.21955e-06
Panel2_2706_nTreg_CXCR5+	-1.02249	1.35188e-05	8.31568e-05
Panel2_2719_CD4+.Tcm_CXCR5+	-1.64465	5.51203e-12	4.06427e-10
Panel2_2720_CD4+.Tnaive_CXCR5+	-1.41633	2.64442e-10	7.02263e-09
Panel2_2721_CD4+.Temra_CXCR5+	-0.494575	0.050114	0.0946301
Panel2_2722_CD4+.Tem_CXCR5+	-1.09816	5.29584e-06	3.76004e-05
Panel2_2727_CD4+.Th1_CXCR5+	-1.344	2.39581e-08	2.83504e-07
Panel2_2728_CD4+.Th2_CXCR5+	-1.51259	1.16826e-10	3.77029e-09
Panel2_2729_CD4+.Th17_CXCR5+	-1.19631	5.14409e-07	4.93555e-06
Panel2_2730_CD4+.Th1/17_CXCR5+	-1.0694	9.69612e-06	6.49457e-05
Panel2_2739_CD8+.Tcm_CXCR5+	-0.5711	0.0252376	0.0549653
Panel2_2740_CD8+.Tnaive_CXCR5+	-0.639573	0.0045163	0.0140639
Panel2_2741_CD8+.Temra_CXCR5+	-0.406782	0.108562	0.17598
Panel2_2742_CD8+.Tem_CXCR5+	-0.608644	0.0128581	0.0323731
Panel2_2743_CD8+.Tc1_CXCR5+	-0.630364	0.0103766	0.0274984
Panel2_2744_CD8+.Tc2_CXCR5+	-0.527194	0.029532	0.0627776
Panel2_2746_CD8+.Tc1/17_CXCR5+	-0.599132	0.0138302	0.0343338
Panel3_3010_CD19+	-0.655708	0.00840389	0.0236776
Panel3_3017_Plasma.Cells	-0.285206	0.24804	0.32734
Panel3_3028_Unswitched.Memory.B.cells	-0.675386	0.00602059	0.0178109
Panel3_3029_Switched.Memory.B.cells	-0.380896	0.119303	0.1874
Panel3_3039_Immature.B.cells	-0.406288	0.0922189	0.157393
Panel3_3040_Naive.B.cells	-0.228651	0.356234	0.439108
Panel3_3068_NBC_CD21+	-0.206532	0.404944	0.494004
Panel3_3069_AM.(CD27+CD21-)	-0.433478	0.0816262	0.142046
Panel3_3070_IM.(CD27-CD21+)	-0.421734	0.0864167	0.149648
Panel3_3071_RM.(CD27+CD21+)	-0.385759	0.115602	0.182395
Panel3_3072_TLM.(CD27-CD21-)	-0.112742	0.64566	0.718525
Panel3_3074_SMBC_IgG-IgA+	-0.405541	0.0937917	0.158137
Panel3_3075_SMBC_IgG+IgA-	-0.383215	0.122255	0.190352
Panel3_3076_SMBC_IgG+IgA+	-0.406908	0.0796577	0.139303
Panel3_3078_SMBC_IgE-IgG+	-0.412898	0.0941789	0.158137
Panel3_3082_SMBC_IgE-IgA+	-0.440804	0.0680467	0.122622
Panel3_3094_Plasma.Cells_CD81+	-0.246531	0.314735	0.394809
Panel3_3095_Switched.Memory.B.cells_CD81+	-0.395967	0.105698	0.174524
Panel3_3096_Unswitched.Memory.B.cells_CD81+	-0.600382	0.0151997	0.0366804
Panel3_3097_Immature.B.cells_CD81+	-0.398803	0.0985654	0.164276
Panel3_3098_Naive.B.cells_CD81+	-0.197872	0.426191	0.515105
Panel3_3109_Switched.Memory.B.cells_CD307d+	-0.481818	0.0317088	0.0662155
Panel3_3111_IM.(CD27-CD21+)_CD307d+	-0.438737	0.0477594	0.0911536
Panel3_3112_RM.(CD27+CD21+)_CD307d+	-0.525786	0.0193894	0.0446962
Panel3_3114_Unswitched.Memory.B.cells_CD307d+	-0.600174	0.0101397	0.0274778
Panel3_3116_Naive.B.cells_CD307d+	-0.495785	0.035268	0.0723708

## Sheet: 2C Percentages Discovery
variable	estimate	p_value	fdr
Panel1_1012_Eosinophils	-0.169376	0.243847	0.364858
Panel1_1013_Neutrophils	0.0652261	0.648391	0.745757
Panel1_1015_Monocytes	0.122124	0.410507	0.537749
Panel1_1016_CM_CD14++CD16-	-0.0935123	0.521101	0.633531
Panel1_1018_IM_CD14++CD16+	0.0662521	0.651225	0.745757
Panel1_1019_NCM_CD14+CD16+	0.296189	0.0384874	0.0870256
Panel1_1027_DC	0.264131	0.0677732	0.139881
Panel1_1028_Basophils	0.101755	0.494006	0.606823
Panel1_1031_NK_CD56-CD16+	0.301332	0.0400156	0.0882332
Panel1_1032_NK_CD56++CD16-	0.437872	0.00206661	0.00772261
Panel1_1033_NK_CD56++CD16+	0.306358	0.0362617	0.0846412
Panel1_1034_NK_CD56+CD16-	0.282585	0.0553197	0.119021
Panel1_1035_NK_CD56+CD16+	-0.526732	0.00029792	0.00136735
Panel1_1038_mDC	-0.207099	0.121534	0.223547
Panel1_1041_mDC_CD16-CD1c+	0.113185	0.422218	0.547034
Panel1_1045_TCRyd	0.564912	8.988e-05	0.000490883
Panel1_1047_TCRvd1	0.00234106	0.987301	0.99009
Panel1_1049_TCRvd2	-0.186558	0.191412	0.303354
Panel1_1065_Bc_CD40+	-0.0562985	0.69978	0.786145
Panel1_1069_Bc_CD86-PDL1+	0.130193	0.336829	0.458139
Panel1_1070_Bc_CD86+PDL1-	0.15172	0.248687	0.36785
Panel1_1071_Bc_CD86+PDL1+	0.408221	0.000798783	0.0032973
Panel1_1123_TCRyd_HLA-DR+	0.261571	0.080517	0.159784
Panel1_1124_TCRvd1_HLA-DR+	0.444262	0.00254963	0.00940847
Panel1_1125_TCRvd2_HLA-DR+	0.337638	0.0174473	0.0462224
Panel1_1147_CM_CD14++CD16-_CD86+	0.287906	0.0299782	0.0714246
Panel1_1148_IM_CD14++CD16+_CD86+	0.294153	0.0255357	0.0625183
Panel1_1149_NCM_CD14+CD16+_CD86+	0.0450676	0.761156	0.833615
Panel1_1171_Bc_CD86+	0.215684	0.0770535	0.15542
Panel1_1172_Tc_CD86+	0.461332	0.00108444	0.0042775
Panel1_1173_Tc_CD4+CD8-_CD86+	0.568824	4.05881e-05	0.000252786
Panel1_1174_Tc_CD4-CD8+_CD86+	0.618599	2.08277e-05	0.000147877
Panel1_1177_TCRyd_CD86+	0.21644	0.148075	0.260231
Panel1_1178_TCRvd1_CD86+	0.208143	0.160148	0.270727
Panel1_1179_TCRvd2_CD86+	0.350943	0.0122945	0.0343665
Panel1_1184_DC_CD86+	-0.0542666	0.694602	0.782805
Panel1_1186_mDC_CD86+	0.0978968	0.468323	0.589555
Panel1_1187_mDC_CD16-CD1c+_CD86+	0.310422	0.0136053	0.037441
Panel1_1193_Neutrophils_PDL1+	0.170739	0.165398	0.274374
Panel1_1201_CM_CD14++CD16-_PDL1+	0.342363	0.00675415	0.0208498
Panel1_1202_IM_CD14++CD16+_PDL1+	0.314583	0.0195779	0.050731
Panel1_1210_NK-T.like_PDL1+	0.103481	0.363034	0.482686
Panel1_1225_Bc_PDL1+	0.0991801	0.461864	0.583494
Panel1_1226_Tc_PDL1+	0.339419	0.00489399	0.0159391
Panel1_1227_Tc_CD4+CD8-_PDL1+	0.615133	1.11471e-06	1.23664e-05
Panel1_1228_Tc_CD4-CD8+_PDL1+	0.0321314	0.775506	0.839971
Panel1_1231_TCRyd_PDL1+	0.126267	0.309323	0.423976
Panel1_1233_TCRvd2_PDL1+	0.369951	0.00794361	0.0238981
Panel1_1238_DC_PDL1+	0.06191	0.616112	0.717113
Panel1_1247_Neutrophils_CXCR4+	-0.0919976	0.507777	0.619453
Panel1_1248_Eosinophils_CXCR4+	-0.219803	0.0957353	0.181743
Panel1_1249_Basophils_CXCR4+	0.0162666	0.890958	0.919448
Panel1_1255_CM_CD14++CD16-_CXCR4+	-0.0633661	0.649746	0.745757
Panel1_1256_IM_CD14++CD16+_CXCR4+	-0.191799	0.170985	0.278443
Panel1_1257_NCM_CD14+CD16+_CXCR4+	-0.216596	0.106258	0.197495
Panel1_1266_NK_CD56++CD16+_CXCR4+	-0.148264	0.298775	0.415942
Panel1_1268_NK_CD56+CD16+_CXCR4+	-0.259339	0.0588508	0.125102
Panel1_1269_NK_CD56-CD16+_CXCR4+	-0.264261	0.0367565	0.0846412
Panel1_1279_Bc_CXCR4+	0.011079	0.934814	0.956366
Panel1_1285_TCRyd_CXCR4+	-0.189041	0.142334	0.252644
Panel1_1286_TCRvd1_CXCR4+	-0.133363	0.302527	0.41952
Panel1_1287_TCRvd2_CXCR4+	-0.000800613	0.994979	0.994979
Panel1_1292_DC_CXCR4+	-0.13254	0.308183	0.423976
Panel1_1294_mDC_CXCR4+	-0.0849202	0.540028	0.649864
Panel1_1295_mDC_CD16-CD1c+_CXCR4+	-0.0875602	0.49115	0.605898
Panel1_1301_Neutrophils_CCR5+	0.20047	0.150457	0.262424
Panel1_1302_Eosinophils_CCR5+	0.0729652	0.603866	0.7075
Panel1_1309_CM_CD14++CD16-_CCR5+	0.0231535	0.855485	0.901178
Panel1_1310_IM_CD14++CD16+_CCR5+	0.0917234	0.482074	0.602593
Panel1_1311_NCM_CD14+CD16+_CCR5+	-0.156503	0.244609	0.364858
Panel1_1322_NK_CD56+CD16+_CCR5+	0.0915233	0.534474	0.645368
Panel1_1339_TCRyd_CCR5+	0.0428241	0.768117	0.836446
Panel1_1340_TCRvd1_CCR5+	-0.0116845	0.934391	0.956366
Panel1_1341_TCRvd2_CCR5+	0.00327473	0.982077	0.990052
Panel1_1346_DC_CCR5+	-0.0549039	0.685758	0.777777
Panel1_1348_mDC_CCR5+	-0.0253641	0.853615	0.901178
Panel1_1349_mDC_CD16-CD1c+_CCR5+	-0.00246211	0.984475	0.990052
Panel2_2013_CD56+CD3+	0.0676123	0.641571	0.741882
Panel2_2014_NKcells	0.185226	0.193904	0.305003
Panel2_2015_Tcells	-0.431443	0.00168657	0.0063695
Panel2_2017_CD4-CD8+	1.31102	9.01372e-23	1.59994e-20
Panel2_2018_CD4+CD8-	-1.45425	1.87147e-28	6.64372e-26
Panel2_2019_CD4+CD8+	-0.580548	5.20526e-05	0.000307978
Panel2_2021_Treg	0.606641	1.1204e-05	9.24983e-05
Panel2_2024_mTreg	0.525555	0.000100159	0.000522991
Panel2_2025_nTreg	-0.525555	0.000100159	0.000522991
Panel2_2030_Tfh	0.738132	8.91352e-08	1.57669e-06
Panel2_2035_Tfh_1	-0.786372	1.51363e-08	3.16081e-07
Panel2_2036_Tfh_2	0.49368	0.00051371	0.00219719
Panel2_2039_Tfh_1/17	-0.593568	1.37204e-05	0.000108238
Panel2_2040_Tfh_17	0.490263	0.000300431	0.00136735
Panel2_2043_CD4+.Tcm	-0.00931395	0.948107	0.967179
Panel2_2044_CD4+.Tem	0.65604	3.80149e-06	3.64738e-05
Panel2_2045_CD4+.Temra	0.0697982	0.631193	0.732266
Panel2_2046_CD4+.Tnaive	-0.587925	1.57289e-05	0.000121386
Panel2_2051_CD4+.Th1	-0.402703	0.00501427	0.0161824
Panel2_2052_CD4+.Th2	-0.0774464	0.587561	0.69528
Panel2_2055_CD4+.Th1/17	-0.619868	6.08473e-06	5.53866e-05
Panel2_2056_CD4+.Th17	0.407521	0.00319753	0.0110206
Panel2_2059_CD8+.Tcm	-0.173409	0.216116	0.335028
Panel2_2060_CD8+.Tem	0.246968	0.0801919	0.159784
Panel2_2061_CD8+.Temra	0.0316072	0.828607	0.878076
Panel2_2062_CD8+.Tnaive	-0.312581	0.0123959	0.0343792
Panel2_2069_CD8+.Tc1	-0.257514	0.0720257	0.146109
Panel2_2070_CD8+.Tc2	-0.236352	0.101129	0.190962
Panel2_2073_CD8+.Tc1/17	-0.205374	0.155875	0.266183
Panel2_2074_CD8+.Tc17	0.0126938	0.928849	0.955772
Panel2_2078_CD4+PD1+	1.01539	2.36989e-14	1.20187e-12
Panel2_2082_CD8+PD1+	0.29121	0.0364831	0.0846412
Panel2_2086_CD4+HLA-DR-CD38+	-0.145732	0.23789	0.357843
Panel2_2087_CD4+HLA-DR+CD38-	0.838095	8.14635e-11	2.22458e-09
Panel2_2088_CD4+HLA-DR+CD38+	1.13187	1.65933e-16	1.96354e-14
Panel2_2090_CD8+HLA-DR-CD38+	0.242324	0.0576093	0.123201
Panel2_2091_CD8+HLA-DR+CD38-	0.31433	0.0217263	0.0547011
Panel2_2092_CD8+HLA-DR+CD38+	0.628262	1.2221e-05	9.8601e-05
Panel2_2094_CD4+CXCR4-CCR5+	0.385024	0.00407924	0.0135339
Panel2_2095_CD4+CXCR4+CCR5-	-0.558839	4.51347e-06	4.21653e-05
Panel2_2096_CD4+CXCR4+CCR5+	0.158157	0.222744	0.341167
Panel2_2098_CD8+CXCR4-CCR5+	0.209304	0.111408	0.205988
Panel2_2099_CD8+CXCR4+CCR5-	-0.404517	0.00103624	0.00413332
Panel2_2100_CD8+CXCR4+CCR5+	0.0207738	0.864594	0.907102
Panel2_2115_NKcells_PD1+	0.162786	0.259549	0.376082
Panel2_2116_CD56+CD3+_PD1+	0.104044	0.476344	0.597534
Panel2_2119_CD4+CD8+_PD1+	0.203698	0.153112	0.263857
Panel2_2124_Treg_PD1+	0.872271	4.16204e-12	1.47752e-10
Panel2_2125_mTreg_PD1+	0.752647	2.04895e-09	4.54611e-08
Panel2_2126_nTreg_PD1+	0.668283	2.59078e-07	3.8322e-06
Panel2_2139_CD4+.Tcm_PD1+	0.994038	1.50813e-13	6.6923e-12
Panel2_2140_CD4+.Tnaive_PD1+	0.650891	2.5792e-06	2.7746e-05
Panel2_2141_CD4+.Temra_PD1+	0.427387	0.00259031	0.00940847
Panel2_2142_CD4+.Tem_PD1+	0.700705	7.02253e-07	8.59655e-06
Panel2_2147_CD4+.Th1_PD1+	0.714375	5.57472e-07	7.32972e-06
Panel2_2148_CD4+.Th2_PD1+	0.558802	8.14292e-06	7.22684e-05
Panel2_2149_CD4+.Th17_PD1+	0.593667	3.05675e-06	3.10042e-05
Panel2_2150_CD4+.Th1/17_PD1+	0.563045	7.57649e-05	0.000440927
Panel2_2159_CD8+.Tcm_PD1+	0.362184	0.00976042	0.0279431
Panel2_2160_CD8+.Tnaive_PD1+	0.317028	0.0206724	0.053179
Panel2_2161_CD8+.Temra_PD1+	0.205841	0.155961	0.266183
Panel2_2162_CD8+.Tem_PD1+	0.142409	0.331357	0.452429
Panel2_2163_CD8+.Tc1_PD1+	0.155017	0.293723	0.410638
Panel2_2164_CD8+.Tc2_PD1+	0.337127	0.0149911	0.0409372
Panel2_2166_CD8+.Tc1/17_PD1+	0.0915293	0.527904	0.63961
Panel2_2231_NKcells_CD38+	0.221701	0.131115	0.237478
Panel2_2232_CD56+CD3+_CD38+	0.403289	0.00259727	0.00940847
Panel2_2233_CD4+CD8-_CD38+	0.0445819	0.718544	0.804679
Panel2_2234_CD4-CD8+_CD38+	0.48264	0.000331688	0.00149049
Panel2_2235_CD4+CD8+_CD38+	0.37556	0.00305516	0.0108458
Panel2_2240_Treg_CD38+	0.193746	0.13212	0.238084
Panel2_2241_mTreg_CD38+	0.193913	0.130948	0.237478
Panel2_2242_nTreg_CD38+	0.356989	0.00727472	0.0221349
Panel2_2255_CD4+.Tcm_CD38+	0.2128	0.0927906	0.178735
Panel2_2256_CD4+.Tnaive_CD38+	0.372743	0.00330626	0.0112858
Panel2_2257_CD4+.Temra_CD38+	0.331441	0.0100586	0.0285664
Panel2_2258_CD4+.Tem_CD38+	0.610427	2.67213e-06	2.79002e-05
Panel2_2259_Tfh_1_CD38+	0.0410856	0.750919	0.827555
Panel2_2260_Tfh_2_CD38+	0.280119	0.0413866	0.0906929
Panel2_2261_Tfh_17_CD38+	0.0738872	0.575877	0.683734
Panel2_2262_Tfh_1/17_CD38+	0.134259	0.307583	0.423976
Panel2_2263_CD4+.Th1_CD38+	0.271432	0.036956	0.0846412
Panel2_2264_CD4+.Th2_CD38+	0.658589	4.2621e-07	5.81941e-06
Panel2_2265_CD4+.Th17_CD38+	0.37599	0.00380375	0.0128603
Panel2_2266_CD4+.Th1/17_CD38+	0.237756	0.0638848	0.132626
Panel2_2275_CD8+.Tcm_CD38+	0.460576	0.000462918	0.0020041
Panel2_2276_CD8+.Tnaive_CD38+	0.355098	0.00667569	0.0207883
Panel2_2277_CD8+.Temra_CD38+	0.404611	0.00388265	0.0130032
Panel2_2278_CD8+.Tem_CD38+	0.570129	4.03273e-05	0.000252786
Panel2_2279_CD8+.Tc1_CD38+	0.570197	3.06038e-05	0.00020893
Panel2_2280_CD8+.Tc2_CD38+	0.593806	1.88413e-05	0.00013869
Panel2_2289_NKcells_HLA-DR+	0.520686	0.000141407	0.000707034
Panel2_2290_CD56+CD3+_HLA-DR+	0.576167	3.35319e-05	0.000221146
Panel2_2291_CD4+CD8-_HLA-DR+	1.06654	9.12676e-15	6.48e-13
Panel2_2292_CD4-CD8+_HLA-DR+	0.533507	0.000144714	0.00071352
Panel2_2293_CD4+CD8+_HLA-DR+	0.397137	0.00650789	0.0204451
Panel2_2298_Treg_HLA-DR+	0.9	3.22192e-11	9.53151e-10
Panel2_2299_mTreg_HLA-DR+	0.87014	6.59584e-10	1.56102e-08
Panel2_2300_nTreg_HLA-DR+	0.666277	6.18859e-07	7.84624e-06
Panel2_2313_CD4+.Tcm_HLA-DR+	0.966572	2.6959e-12	1.06338e-10
Panel2_2314_CD4+.Tnaive_HLA-DR+	0.483689	0.000437381	0.00194088
Panel2_2315_CD4+.Temra_HLA-DR+	0.599945	1.91432e-05	0.00013869
Panel2_2316_CD4+.Tem_HLA-DR+	0.794527	2.90715e-08	5.73354e-07
Panel2_2321_CD4+.Th1_HLA-DR+	0.794181	3.24685e-08	6.06648e-07
Panel2_2322_CD4+.Th2_HLA-DR+	0.74391	1.37605e-07	2.21001e-06
Panel2_2323_CD4+.Th17_HLA-DR+	0.735723	9.3269e-08	1.57669e-06
Panel2_2324_CD4+.Th1/17_HLA-DR+	0.953138	6.28687e-12	2.02895e-10
Panel2_2333_CD8+.Tcm_HLA-DR+	0.638994	1.09381e-05	9.24534e-05
Panel2_2334_CD8+.Tnaive_HLA-DR+	0.339774	0.0173209	0.0462224
Panel2_2335_CD8+.Temra_HLA-DR+	0.363241	0.0110474	0.0311256
Panel2_2336_CD8+.Tem_HLA-DR+	0.585589	4.99465e-05	0.000300526
Panel2_2337_CD8+.Tc1_HLA-DR+	0.63219	9.19203e-06	7.95895e-05
Panel2_2338_CD8+.Tc2_HLA-DR+	0.607066	1.71961e-05	0.000129885
Panel2_2340_CD8+.Tc1/17_HLA-DR+	0.705933	9.14584e-07	1.08226e-05
Panel2_2347_NKcells_CCR4+	0.186738	0.170988	0.278443
Panel2_2348_CD56+CD3+_CCR4+	0.176371	0.168378	0.276733
Panel2_2349_CD4+CD8-_CCR4+	1.13674	2.24949e-16	1.99643e-14
Panel2_2350_CD4-CD8+_CCR4+	0.22183	0.102253	0.191051
Panel2_2351_CD4+CD8+_CCR4+	0.421683	0.00317855	0.0110206
Panel2_2356_Treg_CCR4+	0.833813	1.80694e-10	4.58188e-09
Panel2_2357_mTreg_CCR4+	0.739738	1.43184e-07	2.21001e-06
Panel2_2358_nTreg_CCR4+	0.668141	3.7631e-07	5.3436e-06
Panel2_2371_CD4+.Tcm_CCR4+	1.07649	1.14962e-14	6.80189e-13
Panel2_2372_CD4+.Tnaive_CCR4+	0.523214	0.00018425	0.000872117
Panel2_2373_CD4+.Temra_CCR4+	0.536772	0.000158539	0.000770975
Panel2_2374_CD4+.Tem_CCR4+	0.588927	4.05103e-05	0.000252786
Panel2_2391_CD8+.Tcm_CCR4+	0.434433	0.00311305	0.0109419
Panel2_2392_CD8+.Tnaive_CCR4+	0.298838	0.0318003	0.0752606
Panel2_2393_CD8+.Temra_CCR4+	0.216986	0.101983	0.191051
Panel2_2394_CD8+.Tem_CCR4+	0.055551	0.693768	0.782805
Panel2_2405_NKcells_CCR5+	0.24241	0.0874329	0.170542
Panel2_2406_CD56+CD3+_CCR5+	-0.0226885	0.87511	0.908446
Panel2_2407_CD4+CD8-_CCR5+	0.317723	0.0216235	0.0547011
Panel2_2408_CD4-CD8+_CCR5+	0.155166	0.248635	0.36785
Panel2_2409_CD4+CD8+_CCR5+	-0.154728	0.289824	0.409911
Panel2_2414_Treg_CCR5+	0.172432	0.181768	0.29198
Panel2_2415_mTreg_CCR5+	0.0353101	0.78494	0.844406
Panel2_2416_nTreg_CCR5+	0.442956	0.000610135	0.00257855
Panel2_2429_CD4+.Tcm_CCR5+	0.169222	0.22296	0.341167
Panel2_2430_CD4+.Tnaive_CCR5+	0.553332	0.000112285	0.000569443
Panel2_2431_CD4+.Temra_CCR5+	0.125281	0.373643	0.494938
Panel2_2432_CD4+.Tem_CCR5+	-0.0748168	0.593866	0.698088
Panel2_2437_CD4+.Th1_CCR5+	0.151542	0.292111	0.410638
Panel2_2438_CD4+.Th2_CCR5+	0.140421	0.283595	0.402705
Panel2_2439_CD4+.Th17_CCR5+	-0.14945	0.251604	0.370621
Panel2_2440_CD4+.Th1/17_CCR5+	0.134069	0.352393	0.472074
Panel2_2449_CD8+.Tcm_CCR5+	0.270864	0.054318	0.117579
Panel2_2450_CD8+.Tnaive_CCR5+	0.326879	0.0163531	0.0439798
Panel2_2451_CD8+.Temra_CCR5+	0.129523	0.34677	0.469316
Panel2_2452_CD8+.Tem_CCR5+	0.0706096	0.615368	0.717113
Panel2_2453_CD8+.Tc1_CCR5+	0.286483	0.0398977	0.0882332
Panel2_2454_CD8+.Tc2_CCR5+	0.196524	0.162491	0.272096
Panel2_2456_CD8+.Tc1/17_CCR5+	-0.0340527	0.814639	0.865859
Panel2_2463_NKcells_CCR6+	0.24818	0.0507033	0.110427
Panel2_2464_CD56+CD3+_CCR6+	0.0382005	0.782143	0.843953
Panel2_2467_CD4+CD8+_CCR6+	0.0965288	0.491546	0.605898
Panel2_2472_Treg_CCR6+	0.343838	0.00921053	0.0265832
Panel2_2473_mTreg_CCR6+	0.151324	0.270498	0.387281
Panel2_2474_nTreg_CCR6+	0.487813	0.000174492	0.000837091
Panel2_2487_CD4+.Tcm_CCR6+	0.595116	2.95632e-05	0.000205783
Panel2_2488_CD4+.Tnaive_CCR6+	0.42634	0.00135055	0.00526861
Panel2_2489_CD4+.Temra_CCR6+	0.324101	0.0254851	0.0625183
Panel2_2490_CD4+.Tem_CCR6+	-0.0451482	0.752959	0.827555
Panel2_2507_CD8+.Tcm_CCR6+	0.00736472	0.959601	0.97331
Panel2_2508_CD8+.Tnaive_CCR6+	0.390285	0.00279755	0.0100316
Panel2_2509_CD8+.Temra_CCR6+	0.104159	0.445507	0.568902
Panel2_2510_CD8+.Tem_CCR6+	-0.493293	0.00045764	0.0020041
Panel2_2521_NKcells_CCR7+	0.242121	0.0931436	0.178735
Panel2_2522_CD56+CD3+_CCR7+	-0.035421	0.802535	0.855555
Panel2_2523_CD4+CD8-_CCR7+	-0.647977	3.70745e-06	3.64738e-05
Panel2_2524_CD4-CD8+_CCR7+	-0.342115	0.00863326	0.0255457
Panel2_2525_CD4+CD8+_CCR7+	0.190965	0.184532	0.295084
Panel2_2530_Treg_CCR7+	-0.552677	8.85152e-05	0.000490883
Panel2_2531_mTreg_CCR7+	-0.457438	0.00167162	0.0063695
Panel2_2532_nTreg_CCR7+	-0.366436	0.00874434	0.0256549
Panel2_2549_Tfh_1_CCR7+	-0.243747	0.0805669	0.159784
Panel2_2550_Tfh_2_CCR7+	-0.0496428	0.72135	0.805281
Panel2_2551_Tfh_17_CCR7+	-0.17239	0.218382	0.337068
Panel2_2552_Tfh_1/17_CCR7+	-0.302457	0.0323557	0.0760681
Panel2_2553_CD4+.Th1_CCR7+	-0.374189	0.00905053	0.0263356
Panel2_2554_CD4+.Th2_CCR7+	-0.563632	0.000111805	0.000569443
Panel2_2555_CD4+.Th17_CCR7+	-0.208334	0.157972	0.268326
Panel2_2556_CD4+.Th1/17_CCR7+	-0.169943	0.229625	0.348362
Panel2_2569_CD8+.Tc1_CCR7+	-0.451084	0.00148617	0.00573468
Panel2_2570_CD8+.Tc2_CCR7+	-0.322679	0.0237774	0.0590277
Panel2_2572_CD8+.Tc1/17_CCR7+	0.135074	0.347691	0.469316
Panel2_2579_NKcells_CXCR3+	0.181103	0.20232	0.316403
Panel2_2580_CD56+CD3+_CXCR3+	-0.290019	0.0395752	0.0882332
Panel2_2581_CD4+CD8-_CXCR3+	0.564744	4.35907e-05	0.000266805
Panel2_2582_CD4-CD8+_CXCR3+	-0.294244	0.0388648	0.0873229
Panel2_2583_CD4+CD8+_CXCR3+	-0.159133	0.281243	0.400969
Panel2_2588_Treg_CXCR3+	0.299252	0.0257185	0.0625346
Panel2_2589_mTreg_CXCR3+	0.102879	0.461429	0.583494
Panel2_2590_nTreg_CXCR3+	0.486779	8.3991e-05	0.000480916
Panel2_2603_CD4+.Tcm_CXCR3+	0.551755	0.000100179	0.000522991
Panel2_2604_CD4+.Tnaive_CXCR3+	0.479559	0.000268707	0.00125515
Panel2_2605_CD4+.Temra_CXCR3+	0.0238507	0.866889	0.907102
Panel2_2606_CD4+.Tem_CXCR3+	-0.268844	0.0609058	0.127186
Panel2_2623_CD8+.Tcm_CXCR3+	0.0821623	0.569508	0.67844
Panel2_2624_CD8+.Tnaive_CXCR3+	0.104524	0.490331	0.605898
Panel2_2625_CD8+.Temra_CXCR3+	-0.311792	0.0278186	0.0667891
Panel2_2626_CD8+.Tem_CXCR3+	-0.265295	0.0606066	0.127186
Panel2_2637_NKcells_CXCR4+	-0.1198	0.355257	0.474122
Panel2_2638_CD56+CD3+_CXCR4+	-0.1439	0.256499	0.373505
Panel2_2639_CD4+CD8-_CXCR4+	-0.492025	3.3639e-05	0.000221146
Panel2_2640_CD4-CD8+_CXCR4+	-0.288286	0.0158325	0.0429049
Panel2_2641_CD4+CD8+_CXCR4+	-0.0359932	0.776086	0.839971
Panel2_2646_Treg_CXCR4+	-0.286441	0.0190328	0.0496813
Panel2_2647_mTreg_CXCR4+	-0.166161	0.161921	0.272096
Panel2_2648_nTreg_CXCR4+	-0.34232	0.00729517	0.0221349
Panel2_2661_CD4+.Tcm_CXCR4+	-0.282501	0.00863516	0.0255457
Panel2_2662_CD4+.Tnaive_CXCR4+	-0.388265	0.000754008	0.00314909
Panel2_2663_CD4+.Temra_CXCR4+	-0.127851	0.293809	0.410638
Panel2_2664_CD4+.Tem_CXCR4+	-0.0893518	0.409791	0.537749
Panel2_2665_Tfh_1_CXCR4+	-0.212741	0.0599366	0.126652
Panel2_2666_Tfh_2_CXCR4+	-0.0943398	0.416594	0.541725
Panel2_2667_Tfh_17_CXCR4+	-0.0367846	0.751583	0.827555
Panel2_2668_Tfh_1/17_CXCR4+	-0.0607192	0.591881	0.698066
Panel2_2669_CD4+.Th1_CXCR4+	-0.335956	0.00420281	0.0138148
Panel2_2670_CD4+.Th2_CXCR4+	-0.31226	0.00545064	0.0174322
Panel2_2671_CD4+.Th17_CXCR4+	-0.0177474	0.875179	0.908446
Panel2_2672_CD4+.Th1/17_CXCR4+	-0.0763966	0.488932	0.605898
Panel2_2681_CD8+.Tcm_CXCR4+	-0.138111	0.229563	0.348362
Panel2_2682_CD8+.Tnaive_CXCR4+	-0.185065	0.135046	0.241467
Panel2_2683_CD8+.Temra_CXCR4+	-0.171596	0.135358	0.241467
Panel2_2684_CD8+.Tem_CXCR4+	-0.193314	0.0846118	0.165951
Panel2_2685_CD8+.Tc1_CXCR4+	-0.252232	0.0278445	0.0667891
Panel2_2686_CD8+.Tc2_CXCR4+	0.0919223	0.447246	0.569076
Panel2_2688_CD8+.Tc1/17_CXCR4+	0.0300331	0.787773	0.844892
Panel2_2695_NKcells_CXCR5+	-0.182055	0.194171	0.305003
Panel2_2696_CD56+CD3+_CXCR5+	-0.213032	0.12812	0.234447
Panel2_2697_CD4+CD8-_CXCR5+	-0.0848887	0.548669	0.656563
Panel2_2698_CD4-CD8+_CXCR5+	0.0474868	0.735552	0.818561
Panel2_2699_CD4+CD8+_CXCR5+	-0.189201	0.180427	0.291144
Panel2_2704_Treg_CXCR5+	-0.325963	0.0213262	0.0544661
Panel2_2705_mTreg_CXCR5+	-0.257449	0.0704084	0.143649
Panel2_2706_nTreg_CXCR5+	-0.474562	0.00084866	0.00346292
Panel2_2719_CD4+.Tcm_CXCR5+	0.00814194	0.953998	0.970399
Panel2_2720_CD4+.Tnaive_CXCR5+	-0.248326	0.0823342	0.162381
Panel2_2721_CD4+.Temra_CXCR5+	-0.110639	0.434815	0.559273
Panel2_2722_CD4+.Tem_CXCR5+	-0.0234074	0.868773	0.907102
Panel2_2727_CD4+.Th1_CXCR5+	-0.159494	0.256719	0.373505
Panel2_2728_CD4+.Th2_CXCR5+	-0.194144	0.163504	0.272507
Panel2_2729_CD4+.Th17_CXCR5+	-0.113782	0.415814	0.541725
Panel2_2730_CD4+.Th1/17_CXCR5+	-0.0568848	0.683018	0.777151
Panel2_2739_CD8+.Tcm_CXCR5+	0.155796	0.270551	0.387281
Panel2_2740_CD8+.Tnaive_CXCR5+	-0.0204253	0.885458	0.916437
Panel2_2741_CD8+.Temra_CXCR5+	-0.0370166	0.793764	0.848754
Panel2_2742_CD8+.Tem_CXCR5+	0.0430244	0.763168	0.833615
Panel2_2743_CD8+.Tc1_CXCR5+	0.0594518	0.674506	0.769934
Panel2_2744_CD8+.Tc2_CXCR5+	0.190994	0.179063	0.290263
Panel2_2746_CD8+.Tc1/17_CXCR5+	0.236538	0.0912278	0.176972
Panel3_3010_CD19+	0.562496	8.56051e-05	0.000482378
Panel3_3017_Plasma.Cells	0.163639	0.26504	0.382476
Panel3_3028_Unswitched.Memory.B.cells	0.162691	0.255377	0.373505
Panel3_3029_Switched.Memory.B.cells	-0.686251	1.02392e-06	1.17255e-05
Panel3_3039_Immature.B.cells	0.45809	0.00100659	0.00406068
Panel3_3040_Naive.B.cells	0.203982	0.151541	0.262424
Panel3_3068_NBC_CD21+	0.208876	0.146877	0.259409
Panel3_3069_AM.(CD27+CD21-)	0.323689	0.0220364	0.0550911
Panel3_3070_IM.(CD27-CD21+)	0.202369	0.150891	0.262424
Panel3_3071_RM.(CD27+CD21+)	-0.386007	0.0059791	0.0189516
Panel3_3072_TLM.(CD27-CD21-)	0.232201	0.0947327	0.180807
Panel3_3074_SMBC_IgG-IgA+	-0.32622	0.0189858	0.0496813
Panel3_3075_SMBC_IgG+IgA-	0.19233	0.166844	0.275487
Panel3_3076_SMBC_IgG+IgA+	0.0774263	0.549294	0.656563
Panel3_3078_SMBC_IgE-IgG+	0.255559	0.0693136	0.142233
Panel3_3082_SMBC_IgE-IgA+	-0.280668	0.0384277	0.0870256
Panel3_3094_Plasma.Cells_CD81+	-0.0906175	0.426443	0.550499
Panel3_3095_Switched.Memory.B.cells_CD81+	0.185783	0.185951	0.296021
Panel3_3096_Unswitched.Memory.B.cells_CD81+	-0.17984	0.209571	0.326306
Panel3_3097_Immature.B.cells_CD81+	0.0404228	0.739932	0.820862
Panel3_3098_Naive.B.cells_CD81+	-0.0990993	0.497539	0.609056
Panel3_3109_Switched.Memory.B.cells_CD307d+	-0.118663	0.349742	0.470297
Panel3_3111_IM.(CD27-CD21+)_CD307d+	-0.0954667	0.438771	0.562323
Panel3_3112_RM.(CD27+CD21+)_CD307d+	-0.150191	0.233544	0.352801
Panel3_3114_Unswitched.Memory.B.cells_CD307d+	-0.111163	0.385959	0.509351
Panel3_3116_Naive.B.cells_CD307d+	0.00606877	0.96244	0.973408

## Sheet: 2D Percentages Validation
variable	estimate	p_value	fdr
Panel1_1012_Eosinophils	-0.308054	0.20647	0.438904
Panel1_1013_Neutrophils	0.373637	0.119716	0.337296
Panel1_1015_Monocytes	0.71563	0.00252756	0.034657
Panel1_1016_CM_CD14++CD16-	-0.196363	0.432155	0.639229
Panel1_1018_IM_CD14++CD16+	-0.180583	0.46201	0.670294
Panel1_1019_NCM_CD14+CD16+	0.287858	0.261138	0.49852
Panel1_1027_DC	0.269857	0.262601	0.49852
Panel1_1028_Basophils	0.368736	0.153451	0.37569
Panel1_1031_NK_CD56-CD16+	-0.0573006	0.819792	0.895466
Panel1_1032_NK_CD56++CD16-	0.439343	0.0778876	0.258412
Panel1_1033_NK_CD56++CD16+	0.286871	0.292824	0.49972
Panel1_1034_NK_CD56+CD16-	0.0902851	0.716668	0.829637
Panel1_1035_NK_CD56+CD16+	-0.139347	0.566941	0.721376
Panel1_1038_mDC	0.282083	0.251562	0.490683
Panel1_1041_mDC_CD16-CD1c+	-0.19136	0.483796	0.6723
Panel1_1045_TCRyd	0.841602	0.00145792	0.0235256
Panel1_1047_TCRvd1	0.367766	0.14284	0.362992
Panel1_1049_TCRvd2	-0.416027	0.106263	0.314482
Panel1_1065_Bc_CD40+	-0.283677	0.255635	0.493303
Panel1_1069_Bc_CD86-PDL1+	-0.0923432	0.694036	0.823905
Panel1_1070_Bc_CD86+PDL1-	0.200034	0.301169	0.509118
Panel1_1071_Bc_CD86+PDL1+	0.012846	0.944031	0.968587
Panel1_1123_TCRyd_HLA-DR+	-0.192736	0.442214	0.651394
Panel1_1124_TCRvd1_HLA-DR+	0.0851206	0.742815	0.844594
Panel1_1125_TCRvd2_HLA-DR+	0.202869	0.418494	0.632463
Panel1_1147_CM_CD14++CD16-_CD86+	-0.605514	0.00266942	0.035098
Panel1_1148_IM_CD14++CD16+_CD86+	-0.399435	0.0542754	0.218952
Panel1_1149_NCM_CD14+CD16+_CD86+	-0.211442	0.396567	0.608392
Panel1_1171_Bc_CD86+	0.191475	0.27634	0.498989
Panel1_1172_Tc_CD86+	0.276871	0.339756	0.550746
Panel1_1173_Tc_CD4+CD8-_CD86+	0.403978	0.14103	0.362992
Panel1_1174_Tc_CD4-CD8+_CD86+	0.17975	0.507803	0.682841
Panel1_1177_TCRyd_CD86+	-0.238672	0.359644	0.567438
Panel1_1178_TCRvd1_CD86+	-0.330085	0.196506	0.427973
Panel1_1179_TCRvd2_CD86+	0.122235	0.628231	0.761061
Panel1_1184_DC_CD86+	0.302142	0.210903	0.440416
Panel1_1186_mDC_CD86+	0.0564216	0.814216	0.894881
Panel1_1187_mDC_CD16-CD1c+_CD86+	0.141608	0.526437	0.702575
Panel1_1193_Neutrophils_PDL1+	-0.445985	0.0342296	0.173099
Panel1_1201_CM_CD14++CD16-_PDL1+	-0.134232	0.536612	0.710398
Panel1_1202_IM_CD14++CD16+_PDL1+	-0.114389	0.611047	0.750594
Panel1_1210_NK-T.like_PDL1+	-0.120696	0.552309	0.710398
Panel1_1225_Bc_PDL1+	-0.0231811	0.922745	0.961312
Panel1_1226_Tc_PDL1+	0.000999702	0.996058	0.998128
Panel1_1227_Tc_CD4+CD8-_PDL1+	0.30186	0.16749	0.396392
Panel1_1228_Tc_CD4-CD8+_PDL1+	-0.21537	0.28349	0.498989
Panel1_1231_TCRyd_PDL1+	-0.222962	0.284714	0.498989
Panel1_1233_TCRvd2_PDL1+	0.127318	0.610879	0.750594
Panel1_1238_DC_PDL1+	-0.269222	0.224991	0.452341
Panel1_1247_Neutrophils_CXCR4+	-0.229987	0.307406	0.514469
Panel1_1248_Eosinophils_CXCR4+	0.0915968	0.697859	0.823905
Panel1_1249_Basophils_CXCR4+	0.339399	0.0753553	0.252369
Panel1_1255_CM_CD14++CD16-_CXCR4+	-0.0274926	0.907092	0.949904
Panel1_1256_IM_CD14++CD16+_CXCR4+	0.0213424	0.927593	0.961312
Panel1_1257_NCM_CD14+CD16+_CXCR4+	-0.140883	0.498528	0.677955
Panel1_1266_NK_CD56++CD16+_CXCR4+	0.274898	0.255684	0.493303
Panel1_1268_NK_CD56+CD16+_CXCR4+	0.43077	0.0390887	0.175652
Panel1_1269_NK_CD56-CD16+_CXCR4+	0.322425	0.114245	0.327072
Panel1_1279_Bc_CXCR4+	0.222746	0.271427	0.498989
Panel1_1285_TCRyd_CXCR4+	0.387014	0.062507	0.233579
Panel1_1286_TCRvd1_CXCR4+	0.430771	0.0454252	0.191975
Panel1_1287_TCRvd2_CXCR4+	0.380752	0.087984	0.27641
Panel1_1292_DC_CXCR4+	0.266031	0.161334	0.386983
Panel1_1294_mDC_CXCR4+	0.475292	0.0230543	0.134531
Panel1_1295_mDC_CD16-CD1c+_CXCR4+	0.276139	0.2182	0.450356
Panel1_1301_Neutrophils_CCR5+	-0.0738658	0.721579	0.829637
Panel1_1302_Eosinophils_CCR5+	0.15144	0.495755	0.677955
Panel1_1309_CM_CD14++CD16-_CCR5+	0.139248	0.584005	0.727444
Panel1_1310_IM_CD14++CD16+_CCR5+	0.0630623	0.817053	0.895228
Panel1_1311_NCM_CD14+CD16+_CCR5+	-0.53995	0.0234955	0.134531
Panel1_1322_NK_CD56+CD16+_CCR5+	0.0743321	0.769088	0.864007
Panel1_1339_TCRyd_CCR5+	0.102494	0.674551	0.806282
Panel1_1340_TCRvd1_CCR5+	0.213021	0.416645	0.632463
Panel1_1341_TCRvd2_CCR5+	0.14848	0.53328	0.709043
Panel1_1346_DC_CCR5+	0.0452458	0.869371	0.921274
Panel1_1348_mDC_CCR5+	0.0887069	0.748008	0.844594
Panel1_1349_mDC_CD16-CD1c+_CCR5+	-0.195373	0.353124	0.564315
Panel2_2013_CD56+CD3+	0.0862975	0.708992	0.827935
Panel2_2014_NKcells	0.44827	0.0678676	0.23994
Panel2_2015_Tcells	-0.510068	0.0308538	0.163369
Panel2_2017_CD4-CD8+	0.876372	0.00026739	0.0116999
Panel2_2018_CD4+CD8-	-0.971053	4.26054e-05	0.00302499
Panel2_2019_CD4+CD8+	-0.0272856	0.900447	0.945736
Panel2_2021_Treg	0.591967	0.00731465	0.0665821
Panel2_2024_mTreg	0.142244	0.4742	0.6723
Panel2_2025_nTreg	-0.142244	0.4742	0.6723
Panel2_2030_Tfh	0.652541	0.00946839	0.0781693
Panel2_2035_Tfh_1	-0.2787	0.208275	0.440104
Panel2_2036_Tfh_2	-0.00374894	0.986422	0.992011
Panel2_2039_Tfh_1/17	-0.147709	0.498379	0.677955
Panel2_2040_Tfh_17	0.161091	0.4628	0.670294
Panel2_2043_CD4+.Tcm	-0.199379	0.382716	0.593531
Panel2_2044_CD4+.Tem	0.640294	0.00434145	0.048163
Panel2_2045_CD4+.Temra	0.477298	0.0574864	0.223049
Panel2_2046_CD4+.Tnaive	-0.583245	0.00655462	0.0628889
Panel2_2051_CD4+.Th1	0.393045	0.0860286	0.27641
Panel2_2052_CD4+.Th2	-0.129745	0.574361	0.723043
Panel2_2055_CD4+.Th1/17	-0.375751	0.10719	0.314482
Panel2_2056_CD4+.Th17	0.2438	0.272431	0.498989
Panel2_2059_CD8+.Tcm	-0.292907	0.212487	0.441128
Panel2_2060_CD8+.Tem	-0.0666349	0.74784	0.844594
Panel2_2061_CD8+.Temra	0.152742	0.55084	0.710398
Panel2_2062_CD8+.Tnaive	-0.0701271	0.722134	0.829637
Panel2_2069_CD8+.Tc1	0.0486356	0.848477	0.904533
Panel2_2070_CD8+.Tc2	-0.0643179	0.782839	0.873924
Panel2_2073_CD8+.Tc1/17	-0.151684	0.525998	0.702575
Panel2_2074_CD8+.Tc17	0.352979	0.120967	0.338136
Panel2_2078_CD4+PD1+	1.09415	2.01012e-06	0.000713593
Panel2_2082_CD8+PD1+	0.351299	0.140545	0.362992
Panel2_2086_CD4+HLA-DR-CD38+	-0.52657	0.0116192	0.0896697
Panel2_2087_CD4+HLA-DR+CD38-	0.881951	1.36012e-05	0.00182403
Panel2_2088_CD4+HLA-DR+CD38+	0.589447	0.00528349	0.0535896
Panel2_2090_CD8+HLA-DR-CD38+	-0.336785	0.135665	0.362992
Panel2_2091_CD8+HLA-DR+CD38-	0.488688	0.0498439	0.205751
Panel2_2092_CD8+HLA-DR+CD38+	-0.171462	0.473723	0.6723
Panel2_2094_CD4+CXCR4-CCR5+	0.277652	0.195898	0.427973
Panel2_2095_CD4+CXCR4+CCR5-	-0.143772	0.496607	0.677955
Panel2_2096_CD4+CXCR4+CCR5+	0.629963	0.00417034	0.0477572
Panel2_2098_CD8+CXCR4-CCR5+	-0.0196638	0.928817	0.961312
Panel2_2099_CD8+CXCR4+CCR5-	0.215239	0.293673	0.49972
Panel2_2100_CD8+CXCR4+CCR5+	0.438959	0.0440572	0.189755
Panel2_2115_NKcells_PD1+	0.27702	0.268407	0.498989
Panel2_2116_CD56+CD3+_PD1+	0.429734	0.100592	0.305216
Panel2_2119_CD4+CD8+_PD1+	0.331106	0.173507	0.405229
Panel2_2124_Treg_PD1+	0.828666	6.40925e-05	0.00379214
Panel2_2125_mTreg_PD1+	0.751489	0.000509189	0.0164329
Panel2_2126_nTreg_PD1+	0.731909	0.00152806	0.0235853
Panel2_2139_CD4+.Tcm_PD1+	1.04272	2.18546e-05	0.00193959
Panel2_2140_CD4+.Tnaive_PD1+	0.866404	0.000296617	0.0116999
Panel2_2141_CD4+.Temra_PD1+	0.423137	0.0682646	0.23994
Panel2_2142_CD4+.Tem_PD1+	0.620344	0.00718661	0.0665821
Panel2_2147_CD4+.Th1_PD1+	0.839115	0.000706839	0.0180545
Panel2_2148_CD4+.Th2_PD1+	0.617207	0.00299683	0.0379955
Panel2_2149_CD4+.Th17_PD1+	0.576217	0.00498224	0.0520205
Panel2_2150_CD4+.Th1/17_PD1+	0.635541	0.00986985	0.0796317
Panel2_2159_CD8+.Tcm_PD1+	0.406942	0.0877603	0.27641
Panel2_2160_CD8+.Tnaive_PD1+	0.437296	0.0578043	0.223049
Panel2_2161_CD8+.Temra_PD1+	0.436603	0.087347	0.27641
Panel2_2162_CD8+.Tem_PD1+	0.529663	0.0244629	0.137488
Panel2_2163_CD8+.Tc1_PD1+	0.39339	0.113537	0.327072
Panel2_2164_CD8+.Tc2_PD1+	0.40875	0.0809595	0.266117
Panel2_2166_CD8+.Tc1/17_PD1+	-0.014258	0.956255	0.97549
Panel2_2231_NKcells_CD38+	-0.192967	0.427085	0.639229
Panel2_2232_CD56+CD3+_CD38+	-0.250234	0.261369	0.49852
Panel2_2233_CD4+CD8-_CD38+	-0.452764	0.0301577	0.162212
Panel2_2234_CD4-CD8+_CD38+	-0.315074	0.170645	0.401185
Panel2_2235_CD4+CD8+_CD38+	-0.293756	0.179016	0.415363
Panel2_2240_Treg_CD38+	-0.232484	0.291223	0.49972
Panel2_2241_mTreg_CD38+	-0.326369	0.137661	0.362992
Panel2_2242_nTreg_CD38+	-0.0202754	0.927992	0.961312
Panel2_2255_CD4+.Tcm_CD38+	-0.413064	0.0659831	0.236606
Panel2_2256_CD4+.Tnaive_CD38+	0.0413819	0.847256	0.904533
Panel2_2257_CD4+.Temra_CD38+	-0.36335	0.141869	0.362992
Panel2_2258_CD4+.Tem_CD38+	-0.153147	0.459178	0.670294
Panel2_2259_Tfh_1_CD38+	-0.471729	0.0313474	0.163369
Panel2_2260_Tfh_2_CD38+	-0.0760232	0.732212	0.838501
Panel2_2261_Tfh_17_CD38+	-0.384441	0.0591135	0.225648
Panel2_2262_Tfh_1/17_CD38+	-0.456359	0.0346197	0.173099
Panel2_2263_CD4+.Th1_CD38+	-0.506036	0.0163808	0.111871
Panel2_2264_CD4+.Th2_CD38+	0.0492002	0.80401	0.886409
Panel2_2265_CD4+.Th17_CD38+	-0.306081	0.133421	0.361561
Panel2_2266_CD4+.Th1/17_CD38+	-0.414878	0.0486909	0.203356
Panel2_2275_CD8+.Tcm_CD38+	-0.220633	0.315335	0.51587
Panel2_2276_CD8+.Tnaive_CD38+	0.0535682	0.79812	0.882656
Panel2_2277_CD8+.Temra_CD38+	-0.527159	0.0247865	0.137488
Panel2_2278_CD8+.Tem_CD38+	-0.292401	0.201033	0.429919
Panel2_2279_CD8+.Tc1_CD38+	-0.328941	0.150338	0.373218
Panel2_2280_CD8+.Tc2_CD38+	0.0778578	0.749429	0.844594
Panel2_2289_NKcells_HLA-DR+	0.177241	0.484673	0.6723
Panel2_2290_CD56+CD3+_HLA-DR+	0.24175	0.394077	0.608249
Panel2_2291_CD4+CD8-_HLA-DR+	0.825646	0.000419645	0.0148974
Panel2_2292_CD4-CD8+_HLA-DR+	0.197127	0.430806	0.639229
Panel2_2293_CD4+CD8+_HLA-DR+	0.337132	0.158954	0.385748
Panel2_2298_Treg_HLA-DR+	0.660947	0.00101825	0.0225877
Panel2_2299_mTreg_HLA-DR+	0.70464	0.000712008	0.0180545
Panel2_2300_nTreg_HLA-DR+	0.630007	0.00406293	0.0477572
Panel2_2313_CD4+.Tcm_HLA-DR+	0.619699	0.0175594	0.115437
Panel2_2314_CD4+.Tnaive_HLA-DR+	0.459557	0.0724464	0.25057
Panel2_2315_CD4+.Temra_HLA-DR+	0.324088	0.190293	0.426254
Panel2_2316_CD4+.Tem_HLA-DR+	0.402068	0.0745993	0.252369
Panel2_2321_CD4+.Th1_HLA-DR+	0.553156	0.0185221	0.117417
Panel2_2322_CD4+.Th2_HLA-DR+	0.692209	0.00844139	0.0730901
Panel2_2323_CD4+.Th17_HLA-DR+	0.630077	0.0146547	0.106172
Panel2_2324_CD4+.Th1/17_HLA-DR+	0.333268	0.180727	0.416611
Panel2_2333_CD8+.Tcm_HLA-DR+	0.0629363	0.796541	0.882656
Panel2_2334_CD8+.Tnaive_HLA-DR+	0.09426	0.698579	0.823905
Panel2_2335_CD8+.Temra_HLA-DR+	0.289267	0.285327	0.498989
Panel2_2336_CD8+.Tem_HLA-DR+	0.269488	0.285189	0.498989
Panel2_2337_CD8+.Tc1_HLA-DR+	0.122397	0.627833	0.761061
Panel2_2338_CD8+.Tc2_HLA-DR+	0.354195	0.166946	0.396392
Panel2_2340_CD8+.Tc1/17_HLA-DR+	0.341762	0.143152	0.362992
Panel2_2347_NKcells_CCR4+	0.149429	0.545424	0.710398
Panel2_2348_CD56+CD3+_CCR4+	0.0088714	0.970443	0.984306
Panel2_2349_CD4+CD8-_CCR4+	0.790399	0.000658607	0.0180545
Panel2_2350_CD4-CD8+_CCR4+	0.0490526	0.831311	0.899742
Panel2_2351_CD4+CD8+_CCR4+	-0.0168341	0.949323	0.971209
Panel2_2356_Treg_CCR4+	0.507	0.0179829	0.116072
Panel2_2357_mTreg_CCR4+	0.562695	0.0234625	0.134531
Panel2_2358_nTreg_CCR4+	0.6189	0.008728	0.0737724
Panel2_2371_CD4+.Tcm_CCR4+	0.722091	0.00253826	0.034657
Panel2_2372_CD4+.Tnaive_CCR4+	0.27911	0.293133	0.49972
Panel2_2373_CD4+.Temra_CCR4+	0.270302	0.275267	0.498989
Panel2_2374_CD4+.Tem_CCR4+	0.211213	0.347225	0.55776
Panel2_2391_CD8+.Tcm_CCR4+	-0.0452783	0.847806	0.904533
Panel2_2392_CD8+.Tnaive_CCR4+	-0.0325388	0.893285	0.940998
Panel2_2393_CD8+.Temra_CCR4+	0.0832528	0.718297	0.829637
Panel2_2394_CD8+.Tem_CCR4+	0.168069	0.453959	0.665932
Panel2_2405_NKcells_CCR5+	-0.0874863	0.684528	0.815461
Panel2_2406_CD56+CD3+_CCR5+	0.178334	0.484814	0.6723
Panel2_2407_CD4+CD8-_CCR5+	0.525034	0.0173885	0.115437
Panel2_2408_CD4-CD8+_CCR5+	0.372098	0.115536	0.328122
Panel2_2409_CD4+CD8+_CCR5+	0.279279	0.220866	0.452341
Panel2_2414_Treg_CCR5+	0.338648	0.139752	0.362992
Panel2_2415_mTreg_CCR5+	0.252186	0.294201	0.49972
Panel2_2416_nTreg_CCR5+	0.542883	0.0156802	0.111329
Panel2_2429_CD4+.Tcm_CCR5+	0.254626	0.234897	0.465857
Panel2_2430_CD4+.Tnaive_CCR5+	0.515283	0.0214529	0.131656
Panel2_2431_CD4+.Temra_CCR5+	0.20193	0.354485	0.564315
Panel2_2432_CD4+.Tem_CCR5+	0.156622	0.466374	0.670294
Panel2_2437_CD4+.Th1_CCR5+	0.393787	0.0841933	0.274208
Panel2_2438_CD4+.Th2_CCR5+	0.236848	0.272474	0.498989
Panel2_2439_CD4+.Th17_CCR5+	0.197188	0.363612	0.57116
Panel2_2440_CD4+.Th1/17_CCR5+	0.215997	0.317863	0.517621
Panel2_2449_CD8+.Tcm_CCR5+	0.0611269	0.788155	0.8771
Panel2_2450_CD8+.Tnaive_CCR5+	0.108556	0.615565	0.750947
Panel2_2451_CD8+.Temra_CCR5+	0.511461	0.0381132	0.174059
Panel2_2452_CD8+.Tem_CCR5+	0.358135	0.138075	0.362992
Panel2_2453_CD8+.Tc1_CCR5+	0.311509	0.193869	0.427475
Panel2_2454_CD8+.Tc2_CCR5+	0.188692	0.420908	0.633145
Panel2_2456_CD8+.Tc1/17_CCR5+	-0.446488	0.0950811	0.290981
Panel2_2463_NKcells_CCR6+	0.306325	0.0887896	0.276494
Panel2_2464_CD56+CD3+_CCR6+	0.112077	0.603996	0.747103
Panel2_2467_CD4+CD8+_CCR6+	0.109719	0.630287	0.761061
Panel2_2472_Treg_CCR6+	0.703307	0.00449246	0.048328
Panel2_2473_mTreg_CCR6+	0.638583	0.0163868	0.111871
Panel2_2474_nTreg_CCR6+	0.710329	0.00400137	0.0477572
Panel2_2487_CD4+.Tcm_CCR6+	1.05194	1.54144e-05	0.00182403
Panel2_2488_CD4+.Tnaive_CCR6+	0.729343	0.00134979	0.0235256
Panel2_2489_CD4+.Temra_CCR6+	0.116216	0.634424	0.763459
Panel2_2490_CD4+.Tem_CCR6+	0.205732	0.358714	0.567438
Panel2_2507_CD8+.Tcm_CCR6+	0.762994	0.00079682	0.0188581
Panel2_2508_CD8+.Tnaive_CCR6+	0.237374	0.186571	0.424569
Panel2_2509_CD8+.Temra_CCR6+	0.163468	0.431324	0.639229
Panel2_2510_CD8+.Tem_CCR6+	0.00706192	0.975857	0.986978
Panel2_2521_NKcells_CCR7+	-0.126017	0.546778	0.710398
Panel2_2522_CD56+CD3+_CCR7+	-0.239886	0.274461	0.498989
Panel2_2523_CD4+CD8-_CCR7+	-0.851575	0.000174959	0.00887294
Panel2_2524_CD4-CD8+_CCR7+	-0.188587	0.368179	0.575787
Panel2_2525_CD4+CD8+_CCR7+	-0.24967	0.26465	0.498989
Panel2_2530_Treg_CCR7+	-0.721809	0.00141696	0.0235256
Panel2_2531_mTreg_CCR7+	-0.776832	0.00123583	0.0235256
Panel2_2532_nTreg_CCR7+	-0.630622	0.00793047	0.070383
Panel2_2549_Tfh_1_CCR7+	-0.475943	0.0372531	0.174059
Panel2_2550_Tfh_2_CCR7+	-0.466442	0.038244	0.174059
Panel2_2551_Tfh_17_CCR7+	-0.466385	0.0398339	0.176763
Panel2_2552_Tfh_1/17_CCR7+	-0.367914	0.092819	0.286528
Panel2_2553_CD4+.Th1_CCR7+	-0.73329	0.00108166	0.0225877
Panel2_2554_CD4+.Th2_CCR7+	-0.607467	0.0142887	0.105677
Panel2_2555_CD4+.Th17_CCR7+	-0.595805	0.013267	0.100208
Panel2_2556_CD4+.Th1/17_CCR7+	-0.338144	0.147745	0.369362
Panel2_2569_CD8+.Tc1_CCR7+	-0.30106	0.191808	0.426254
Panel2_2570_CD8+.Tc2_CCR7+	-0.436262	0.0556537	0.219523
Panel2_2572_CD8+.Tc1/17_CCR7+	0.0204487	0.933243	0.963085
Panel2_2579_NKcells_CXCR3+	-0.0190649	0.941567	0.968587
Panel2_2580_CD56+CD3+_CXCR3+	-0.0436728	0.864875	0.919254
Panel2_2581_CD4+CD8-_CXCR3+	0.722571	0.00133582	0.0235256
Panel2_2582_CD4-CD8+_CXCR3+	0.126141	0.590023	0.732371
Panel2_2583_CD4+CD8+_CXCR3+	0.04943	0.838144	0.90438
Panel2_2588_Treg_CXCR3+	0.223099	0.312476	0.515476
Panel2_2589_mTreg_CXCR3+	0.167647	0.464914	0.670294
Panel2_2590_nTreg_CXCR3+	0.364068	0.105215	0.314482
Panel2_2603_CD4+.Tcm_CXCR3+	0.776424	0.00246724	0.034657
Panel2_2604_CD4+.Tnaive_CXCR3+	0.303961	0.152486	0.37569
Panel2_2605_CD4+.Temra_CXCR3+	0.144461	0.557141	0.714025
Panel2_2606_CD4+.Tem_CXCR3+	0.103194	0.645463	0.77412
Panel2_2623_CD8+.Tcm_CXCR3+	0.0909072	0.70482	0.827935
Panel2_2624_CD8+.Tnaive_CXCR3+	-0.222099	0.291376	0.49972
Panel2_2625_CD8+.Temra_CXCR3+	0.333924	0.159732	0.385748
Panel2_2626_CD8+.Tem_CXCR3+	0.155585	0.504506	0.680987
Panel2_2637_NKcells_CXCR4+	0.405641	0.065978	0.236606
Panel2_2638_CD56+CD3+_CXCR4+	0.278675	0.222629	0.452341
Panel2_2639_CD4+CD8-_CXCR4+	-0.0764527	0.70847	0.827935
Panel2_2640_CD4-CD8+_CXCR4+	0.324117	0.12602	0.3468
Panel2_2641_CD4+CD8+_CXCR4+	0.26485	0.225528	0.452341
Panel2_2646_Treg_CXCR4+	0.119001	0.583271	0.727444
Panel2_2647_mTreg_CXCR4+	0.191918	0.397597	0.608392
Panel2_2648_nTreg_CXCR4+	0.0503239	0.825255	0.898064
Panel2_2661_CD4+.Tcm_CXCR4+	0.223929	0.230247	0.4592
Panel2_2662_CD4+.Tnaive_CXCR4+	0.0769123	0.717339	0.829637
Panel2_2663_CD4+.Temra_CXCR4+	0.208884	0.308681	0.514469
Panel2_2664_CD4+.Tem_CXCR4+	0.428047	0.0294935	0.16108
Panel2_2665_Tfh_1_CXCR4+	0.262431	0.199047	0.428252
Panel2_2666_Tfh_2_CXCR4+	0.24596	0.210021	0.440416
Panel2_2667_Tfh_17_CXCR4+	0.387997	0.0554104	0.219523
Panel2_2668_Tfh_1/17_CXCR4+	0.368446	0.0619233	0.233579
Panel2_2669_CD4+.Th1_CXCR4+	0.000489512	0.998128	0.998128
Panel2_2670_CD4+.Th2_CXCR4+	0.112869	0.58131	0.727444
Panel2_2671_CD4+.Th17_CXCR4+	0.212602	0.285338	0.498989
Panel2_2672_CD4+.Th1/17_CXCR4+	0.222619	0.281126	0.498989
Panel2_2681_CD8+.Tcm_CXCR4+	0.395281	0.0317534	0.163369
Panel2_2682_CD8+.Tnaive_CXCR4+	0.441818	0.0375969	0.174059
Panel2_2683_CD8+.Temra_CXCR4+	0.478411	0.0220246	0.132521
Panel2_2684_CD8+.Tem_CXCR4+	0.41147	0.0355959	0.174059
Panel2_2685_CD8+.Tc1_CXCR4+	0.322087	0.10702	0.314482
Panel2_2686_CD8+.Tc2_CXCR4+	0.322699	0.130993	0.35771
Panel2_2688_CD8+.Tc1/17_CXCR4+	0.136015	0.50035	0.677955
Panel2_2695_NKcells_CXCR5+	-0.450909	0.0523504	0.213614
Panel2_2696_CD56+CD3+_CXCR5+	-0.25705	0.27698	0.498989
Panel2_2697_CD4+CD8-_CXCR5+	-0.329967	0.192114	0.426254
Panel2_2698_CD4-CD8+_CXCR5+	-0.267333	0.251347	0.490683
Panel2_2699_CD4+CD8+_CXCR5+	-0.324236	0.198049	0.428252
Panel2_2704_Treg_CXCR5+	-0.526777	0.0377143	0.174059
Panel2_2705_mTreg_CXCR5+	-0.498609	0.0421433	0.184702
Panel2_2706_nTreg_CXCR5+	-0.731066	0.00608443	0.0599992
Panel2_2719_CD4+.Tcm_CXCR5+	-0.158032	0.547917	0.710398
Panel2_2720_CD4+.Tnaive_CXCR5+	-0.50856	0.0443653	0.189755
Panel2_2721_CD4+.Temra_CXCR5+	-0.189584	0.484387	0.6723
Panel2_2722_CD4+.Tem_CXCR5+	-0.295052	0.225533	0.452341
Panel2_2727_CD4+.Th1_CXCR5+	-0.251472	0.313642	0.515476
Panel2_2728_CD4+.Th2_CXCR5+	-0.472151	0.0727006	0.25057
Panel2_2729_CD4+.Th17_CXCR5+	-0.259248	0.312638	0.515476
Panel2_2730_CD4+.Th1/17_CXCR5+	-0.384654	0.11194	0.325728
Panel2_2739_CD8+.Tcm_CXCR5+	-0.130896	0.571962	0.722762
Panel2_2740_CD8+.Tnaive_CXCR5+	-0.349892	0.124759	0.346012
Panel2_2741_CD8+.Temra_CXCR5+	-0.258825	0.272693	0.498989
Panel2_2742_CD8+.Tem_CXCR5+	-0.239881	0.305516	0.51402
Panel2_2743_CD8+.Tc1_CXCR5+	-0.309463	0.183194	0.419573
Panel2_2744_CD8+.Tc2_CXCR5+	-0.0725552	0.772744	0.865376
Panel2_2746_CD8+.Tc1/17_CXCR5+	-0.16438	0.486829	0.672468
Panel3_3010_CD19+	0.20476	0.382869	0.593531
Panel3_3017_Plasma.Cells	0.084425	0.742353	0.844594
Panel3_3028_Unswitched.Memory.B.cells	-0.261156	0.344368	0.555685
Panel3_3029_Switched.Memory.B.cells	-0.119907	0.613702	0.750947
Panel3_3039_Immature.B.cells	-0.00569342	0.981378	0.989742
Panel3_3040_Naive.B.cells	0.318166	0.242783	0.478823
Panel3_3068_NBC_CD21+	0.0559872	0.82723	0.898064
Panel3_3069_AM.(CD27+CD21-)	-0.181933	0.479937	0.6723
Panel3_3070_IM.(CD27-CD21+)	-0.156717	0.551635	0.710398
Panel3_3071_RM.(CD27+CD21+)	0.0112919	0.966475	0.983091
Panel3_3072_TLM.(CD27-CD21-)	0.147888	0.572102	0.722762
Panel3_3074_SMBC_IgG-IgA+	-0.308851	0.189909	0.426254
Panel3_3075_SMBC_IgG+IgA-	0.13334	0.547457	0.710398
Panel3_3076_SMBC_IgG+IgA+	-0.267349	0.144396	0.36355
Panel3_3078_SMBC_IgE-IgG+	-0.0332788	0.884578	0.934599
Panel3_3082_SMBC_IgE-IgA+	-0.405207	0.0657722	0.236606
Panel3_3094_Plasma.Cells_CD81+	0.123747	0.565654	0.721376
Panel3_3095_Switched.Memory.B.cells_CD81+	0.188269	0.479259	0.6723
Panel3_3096_Unswitched.Memory.B.cells_CD81+	0.0481097	0.847895	0.904533
Panel3_3097_Immature.B.cells_CD81+	0.170735	0.418673	0.632463
Panel3_3098_Naive.B.cells_CD81+	0.148852	0.538718	0.710398
Panel3_3109_Switched.Memory.B.cells_CD307d+	-0.464653	0.0215101	0.131656
Panel3_3111_IM.(CD27-CD21+)_CD307d+	-0.400331	0.065714	0.236606
Panel3_3112_RM.(CD27+CD21+)_CD307d+	-0.50147	0.0109989	0.0867692
Panel3_3114_Unswitched.Memory.B.cells_CD307d+	-0.383187	0.0751774	0.252369
Panel3_3116_Naive.B.cells_CD307d+	-0.443731	0.0375	0.174059

## Sheet: 2E MFI Discovery
variable	estimate	p_value	fdr
Panel1_MFI_CD16_1012_Eosinophils	0.167524	0.249761	0.452932
Panel1_MFI_CD16_1013_Neutrophils	-0.067073	0.652955	0.82634
Panel1_MFI_HLA-DR_1015_Monocytes	0.0530612	0.698592	0.842848
Panel1_MFI_CD14_1016_CM_CD14++CD16-	0.0232189	0.875599	0.956537
Panel1_MFI_CD14_1018_IM_CD14++CD16+	-0.220167	0.138652	0.316824
Panel1_MFI_CD14_1019_NCM_CD14+CD16+	0.145082	0.325516	0.535659
Panel1_MFI_CD19_1024_Bc	-0.255489	0.0521774	0.173925
Panel1_MFI_CD19_1027_DC	-0.213103	0.140501	0.317246
Panel1_MFI_CD123_1028_Basophils	0.188343	0.206213	0.397106
Panel1_MFI_CD56_1031_NK_CD56-CD16+	-0.189048	0.206965	0.397106
Panel1_MFI_CD56_1032_NK_CD56++CD16-	0.251962	0.0865574	0.236894
Panel1_MFI_CD56_1033_NK_CD56++CD16+	0.0704176	0.633532	0.815895
Panel1_MFI_CD56_1034_NK_CD56+CD16-	-0.0101296	0.946109	0.988697
Panel1_MFI_CD56_1035_NK_CD56+CD16+	0.00763653	0.959507	0.990368
Panel1_MFI_CD123_1038_mDC	0.0949805	0.50339	0.699107
Panel1_MFI_CD16_1041_mDC_CD16-CD1c+	0.162946	0.267522	0.46997
Panel1_MFI_TCRgd_1045_TCRyd	-0.232397	0.104335	0.262097
Panel1_MFI_TCRVd2_1047_TCRvd1	-0.0422218	0.774649	0.885313
Panel1_MFI_TCRVd2_1049_TCRvd2	-0.00558991	0.969773	0.990636
Panel1_MFI_CD56_1050_NK-T.like	-0.221181	0.13504	0.313487
Panel1_MFI_CD56_1051_Tc	0.31769	0.0248525	0.105929
Panel1_MFI_CD8_1052_Tc_CD4-CD8+	-0.21414	0.0840596	0.232505
Panel1_MFI_CD8_1053_Tc_CD4+CD8-	-0.0917419	0.477853	0.68227
Panel1_MFI_CD8_1055_Tc_CD8+CD4+	-0.137732	0.287408	0.493241
Panel1_MFI_CXCR4_1057_Tc_CXCR4-CCR5+	0.0345662	0.76422	0.881359
Panel1_MFI_CXCR4_1058_Tc_CXCR4+CCR5-	-0.0139036	0.907363	0.974853
Panel1_MFI_CXCR4_1059_Tc_CXCR4+CCR5+	-0.0863718	0.417233	0.627127
Panel1_MFI_CXCR4_1061_Mono_CXCR4-CCR5+	-0.00245853	0.985721	0.997227
Panel1_MFI_CXCR4_1062_Mono_CXCR4+CCR5-	-0.178081	0.163978	0.349462
Panel1_MFI_CXCR4_1063_Mono_CXCR4+CCR5+	-0.195674	0.121557	0.295372
Panel1_MFI_CD19_1065_Bc_CD40+	-0.243894	0.0614278	0.190505
Panel1_MFI_CD86_1069_Bc_CD86-PDL1+	0.274853	0.0224992	0.0991491
Panel1_MFI_CD86_1070_Bc_CD86+PDL1-	0.141252	0.303218	0.512706
Panel1_MFI_CD86_1071_Bc_CD86+PDL1+	-0.0898131	0.504163	0.699107
Panel1_MFI_CD86_1073_Mono_CD86-PDL1+	0.150094	0.28249	0.486407
Panel1_MFI_CD86_1074_Mono_CD86+PDL1-	0.268918	0.0646376	0.196559
Panel1_MFI_CD86_1075_Mono_CD86+PDL1+	0.325513	0.0180342	0.0844844
Panel1_MFI_CD45_1010_CD45+	-0.0166191	0.904806	0.974118
Panel1_MFI_CD66b_1012_Eosinophils	-0.110293	0.449174	0.656097
Panel1_MFI_CD66b_1013_Neutrophils	-0.0283054	0.842292	0.928634
Panel1_MFI_CD11b_1015_Monocytes	0.198551	0.145722	0.325216
Panel1_MFI_CD16_1016_CM_CD14++CD16-	-0.00107887	0.99411	0.998948
Panel1_MFI_CD16_1018_IM_CD14++CD16+	0.0183337	0.897064	0.973702
Panel1_MFI_CD16_1019_NCM_CD14+CD16+	-0.0858537	0.542375	0.728773
Panel1_MFI_HLA-DR_1027_DC	-0.194755	0.16817	0.354041
Panel1_MFI_HLA-DR_1028_Basophils	0.252522	0.078429	0.222858
Panel1_MFI_CD16_1031_NK_CD56-CD16+	-0.00827931	0.956074	0.990368
Panel1_MFI_CD16_1032_NK_CD56++CD16-	0.0152867	0.917974	0.980534
Panel1_MFI_CD16_1033_NK_CD56++CD16+	-0.118352	0.419229	0.627127
Panel1_MFI_CD16_1034_NK_CD56+CD16-	0.116793	0.434181	0.646918
Panel1_MFI_CD16_1035_NK_CD56+CD16+	-0.256055	0.0829083	0.231416
Panel1_MFI_CD11c_1038_mDC	0.139367	0.33679	0.5422
Panel1_MFI_CD1c_1041_mDC_CD16-CD1c+	-0.129324	0.361757	0.564906
Panel1_MFI_CD4_1045_TCRyd	0.0449323	0.756598	0.881359
Panel1_MFI_TCRVd1_1047_TCRvd1	-0.146006	0.319705	0.527767
Panel1_MFI_TCRVd1_1049_TCRvd2	0.221849	0.0898272	0.240774
Panel1_MFI_CD3_1050_NK-T.like	-0.0683542	0.59384	0.775872
Panel1_MFI_CCR5_1061_Mono_CXCR4-CCR5+	0.0289022	0.842914	0.928634
Panel1_MFI_CCR5_1062_Mono_CXCR4+CCR5-	0.0550838	0.686524	0.838196
Panel1_MFI_CCR5_1063_Mono_CXCR4+CCR5+	-0.0436561	0.759784	0.881359
Panel1_MFI_CD40_1065_Bc_CD40+	-0.0181206	0.903146	0.974118
Panel1_MFI_PDL1_1069_Bc_CD86-PDL1+	-0.135823	0.330064	0.540946
Panel1_MFI_PDL1_1070_Bc_CD86+PDL1-	0.100217	0.462249	0.671424
Panel1_MFI_PDL1_1071_Bc_CD86+PDL1+	-0.0904159	0.530589	0.720382
Panel1_MFI_PDL1_1073_Mono_CD86-PDL1+	0.0831228	0.573731	0.759135
Panel1_MFI_PDL1_1074_Mono_CD86+PDL1-	0.257311	0.0685804	0.202624
Panel1_MFI_PDL1_1075_Mono_CD86+PDL1+	0.0456362	0.750206	0.87997
Panel1_MFI_HLA-DR_1092_Monocytes_HLA-DR+	0.0573551	0.676636	0.836267
Panel1_MFI_HLA-DR_1093_CM_CD14++CD16-_HLA-DR+	0.0247745	0.854235	0.939117
Panel1_MFI_HLA-DR_1094_IM_CD14++CD16+_HLA-DR+	0.143303	0.335828	0.5422
Panel1_MFI_HLA-DR_1095_NCM_CD14+CD16+_HLA-DR+	-0.223705	0.128356	0.302013
Panel1_MFI_HLA-DR_1117_Bc_HLA-DR+	-0.164874	0.252882	0.454962
Panel1_MFI_HLA-DR_1123_TCRyd_HLA-DR+	-0.454191	0.00193003	0.0164527
Panel1_MFI_HLA-DR_1124_TCRvd1_HLA-DR+	-0.20763	0.163528	0.349462
Panel1_MFI_HLA-DR_1125_TCRvd2_HLA-DR+	0.0260003	0.861269	0.944852
Panel1_MFI_HLA-DR_1130_DC_HLA-DR+	-0.185109	0.184396	0.373098
Panel1_MFI_HLA-DR_1132_mDC_HLA-DR+	0.00368839	0.978794	0.994088
Panel1_MFI_HLA-DR_1133_mDC_CD16-CD1c+_HLA-DR+	-0.190771	0.166001	0.352329
Panel1_MFI_CD86_1147_CM_CD14++CD16-_CD86+	0.359503	0.00728417	0.0402954
Panel1_MFI_CD86_1148_IM_CD14++CD16+_CD86+	0.470518	0.000440901	0.00521065
Panel1_MFI_CD86_1149_NCM_CD14+CD16+_CD86+	0.328567	0.0234489	0.102466
Panel1_MFI_CD86_1171_Bc_CD86+	-0.0598641	0.660926	0.827617
Panel1_MFI_CD86_1172_Tc_CD86+	0.240189	0.087667	0.237431
Panel1_MFI_CD86_1173_Tc_CD4+CD8-_CD86+	0.292365	0.0341082	0.128727
Panel1_MFI_CD86_1174_Tc_CD4-CD8+_CD86+	-0.354011	0.0126826	0.0617075
Panel1_MFI_CD86_1177_TCRyd_CD86+	0.0941487	0.486626	0.688335
Panel1_MFI_CD86_1178_TCRvd1_CD86+	0.39959	0.00757644	0.041247
Panel1_MFI_CD86_1179_TCRvd2_CD86+	0.2967	0.0278328	0.112718
Panel1_MFI_CD86_1184_DC_CD86+	0.217941	0.139524	0.316824
Panel1_MFI_CD86_1186_mDC_CD86+	0.0902321	0.532527	0.721131
Panel1_MFI_CD86_1187_mDC_CD16-CD1c+_CD86+	0.10069	0.467573	0.673512
Panel1_MFI_PDL1_1193_Neutrophils_PDL1+	-0.0653996	0.661005	0.827617
Panel1_MFI_PDL1_1201_CM_CD14++CD16-_PDL1+	0.21177	0.105873	0.264681
Panel1_MFI_PDL1_1202_IM_CD14++CD16+_PDL1+	0.275773	0.0393293	0.140926
Panel1_MFI_PDL1_1210_NK-T.like_PDL1+	0.0670517	0.639741	0.816044
Panel1_MFI_PDL1_1225_Bc_PDL1+	0.0113856	0.931077	0.982639
Panel1_MFI_PDL1_1226_Tc_PDL1+	-0.0755833	0.589351	0.773896
Panel1_MFI_PDL1_1227_Tc_CD4+CD8-_PDL1+	-0.0872545	0.527823	0.718503
Panel1_MFI_PDL1_1228_Tc_CD4-CD8+_PDL1+	0.0236645	0.863984	0.945835
Panel1_MFI_PDL1_1231_TCRyd_PDL1+	0.0325962	0.825655	0.919359
Panel1_MFI_PDL1_1233_TCRvd2_PDL1+	0.27667	0.0569056	0.18266
Panel1_MFI_PDL1_1238_DC_PDL1+	-0.00940051	0.949495	0.989454
Panel1_MFI_CXCR4_1247_Neutrophils_CXCR4+	-0.188765	0.178765	0.367422
Panel1_MFI_CXCR4_1248_Eosinophils_CXCR4+	-0.16979	0.160652	0.345202
Panel1_MFI_CXCR4_1249_Basophils_CXCR4+	-0.0462207	0.693451	0.840546
Panel1_MFI_CXCR4_1255_CM_CD14++CD16-_CXCR4+	-0.163274	0.238594	0.441526
Panel1_MFI_CXCR4_1256_IM_CD14++CD16+_CXCR4+	-0.195185	0.155601	0.337135
Panel1_MFI_CXCR4_1257_NCM_CD14+CD16+_CXCR4+	-0.265951	0.0468401	0.161304
Panel1_MFI_CXCR4_1264_NK-T.like_CXCR4+	-0.0295376	0.811008	0.908888
Panel1_MFI_CXCR4_1266_NK_CD56++CD16+_CXCR4+	-0.0705162	0.633887	0.815895
Panel1_MFI_CXCR4_1268_NK_CD56+CD16+_CXCR4+	0.0019699	0.988225	0.99782
Panel1_MFI_CXCR4_1269_NK_CD56-CD16+_CXCR4+	-0.140707	0.30246	0.512706
Panel1_MFI_CXCR4_1279_Bc_CXCR4+	0.0379644	0.766105	0.881359
Panel1_MFI_CXCR4_1281_Tc_CD4+CD8-_CXCR4+	-0.261553	0.0398388	0.140926
Panel1_MFI_CXCR4_1282_Tc_CD4-CD8+_CXCR4+	-0.0898504	0.485848	0.688335
Panel1_MFI_CXCR4_1283_Tc_CD8+CD4+_CXCR4+	-0.34764	0.00647514	0.038702
Panel1_MFI_CXCR4_1285_TCRyd_CXCR4+	-0.287771	0.0245657	0.105929
Panel1_MFI_CXCR4_1286_TCRvd1_CXCR4+	0.000833537	0.995106	0.998948
Panel1_MFI_CXCR4_1287_TCRvd2_CXCR4+	-0.0839815	0.54066	0.728773
Panel1_MFI_CXCR4_1292_DC_CXCR4+	0.115656	0.360204	0.564906
Panel1_MFI_CXCR4_1294_mDC_CXCR4+	-0.0998265	0.436728	0.647005
Panel1_MFI_CXCR4_1295_mDC_CD16-CD1c+_CXCR4+	-0.00250456	0.984735	0.997227
Panel1_MFI_CCR5_1301_Neutrophils_CCR5+	-0.257677	0.0814529	0.228949
Panel1_MFI_CCR5_1302_Eosinophils_CCR5+	0.107584	0.464222	0.67241
Panel1_MFI_CCR5_1309_CM_CD14++CD16-_CCR5+	0.0332232	0.810886	0.908888
Panel1_MFI_CCR5_1310_IM_CD14++CD16+_CCR5+	0.0906944	0.521567	0.713724
Panel1_MFI_CCR5_1311_NCM_CD14+CD16+_CCR5+	-0.0520239	0.722905	0.852405
Panel1_MFI_CCR5_1318_NK-T.like_CCR5+	0.170692	0.249984	0.452932
Panel1_MFI_CCR5_1322_NK_CD56+CD16+_CCR5+	0.218287	0.150976	0.331255
Panel1_MFI_CCR5_1335_Tc_CD4+CD8-_CCR5+	0.283818	0.0485368	0.164962
Panel1_MFI_CCR5_1336_Tc_CD4-CD8+_CCR5+	0.0825704	0.577767	0.762535
Panel1_MFI_CCR5_1337_Tc_CD8+CD4+_CCR5+	0.40775	0.00411026	0.0274915
Panel1_MFI_CCR5_1339_TCRyd_CCR5+	0.141714	0.332798	0.5422
Panel1_MFI_CCR5_1340_TCRvd1_CCR5+	0.0201243	0.892321	0.972761
Panel1_MFI_CCR5_1341_TCRvd2_CCR5+	0.394262	0.00645467	0.038702
Panel1_MFI_CCR5_1346_DC_CCR5+	-0.15339	0.279039	0.483668
Panel1_MFI_CCR5_1348_mDC_CCR5+	0.164177	0.247903	0.452932
Panel1_MFI_CCR5_1349_mDC_CD16-CD1c+_CCR5+	0.0912024	0.523374	0.714317
Panel2_MFI_CD56_2013_CD56+CD3+	-0.0629161	0.667347	0.828211
Panel2_MFI_CD56_2014_NKcells	0.117767	0.419693	0.627127
Panel2_MFI_CD56_2015_Tcells	0.151159	0.197443	0.394715
Panel2_MFI_CD8_2017_CD4-CD8+	-0.119945	0.404501	0.61503
Panel2_MFI_CD8_2018_CD4+CD8-	0.268961	0.0531523	0.176046
Panel2_MFI_CD8_2019_CD4+CD8+	0.21197	0.141537	0.317246
Panel2_MFI_CD127_2020_Tconv	-0.738448	1.01705e-07	4.06819e-06
Panel2_MFI_CD127_2021_Treg	-0.41776	0.00208235	0.017456
Panel2_MFI_CD45RA_2024_mTreg	-0.501425	0.000565511	0.00633058
Panel2_MFI_CD45RA_2025_nTreg	0.165885	0.214387	0.404545
Panel2_MFI_CD45RA_2026_CD4+CD25-CD45RA-	-0.75831	1.70463e-07	6.3315e-06
Panel2_MFI_CXCR5_2030_Tfh	-0.364874	0.00607552	0.0378811
Panel2_MFI_CCR4_2035_Tfh_1	0.607003	1.47825e-05	0.000274532
Panel2_MFI_CCR4_2036_Tfh_2	0.391902	0.00714626	0.0402725
Panel2_MFI_CCR4_2039_Tfh_1/17	0.615606	1.65119e-05	0.000296076
Panel2_MFI_CCR4_2040_Tfh_17	0.584391	4.91886e-05	0.000710503
Panel2_MFI_CCR7_2043_CD4+.Tcm	-0.380216	0.00692206	0.0402725
Panel2_MFI_CCR7_2044_CD4+.Tem	-0.0556898	0.688689	0.838196
Panel2_MFI_CCR7_2045_CD4+.Temra	0.0278697	0.839072	0.928335
Panel2_MFI_CCR7_2046_CD4+.Tnaive	0.0575763	0.664857	0.827617
Panel2_MFI_CCR4_2051_CD4+.Th1	0.608651	2.52294e-05	0.00043731
Panel2_MFI_CCR4_2052_CD4+.Th2	-0.267824	0.0584102	0.185203
Panel2_MFI_CCR4_2055_CD4+.Th1/17	0.758666	2.01092e-07	6.97118e-06
Panel2_MFI_CCR4_2056_CD4+.Th17	0.328951	0.0192663	0.0878812
Panel2_MFI_CCR7_2059_CD8+.Tcm	-0.0894488	0.517448	0.709955
Panel2_MFI_CCR7_2060_CD8+.Tem	-0.19843	0.167491	0.354041
Panel2_MFI_CCR7_2061_CD8+.Temra	0.00138304	0.99213	0.998948
Panel2_MFI_CCR7_2062_CD8+.Tnaive	0.150428	0.268838	0.470693
Panel2_MFI_CCR7_2063_CD8+CD45RA-	-0.235675	0.103017	0.262085
Panel2_MFI_CD25_2064_CD8+.Tc	0.257131	0.0624999	0.192307
Panel2_MFI_CCR4_2069_CD8+.Tc1	0.20594	0.10839	0.268585
Panel2_MFI_CCR4_2070_CD8+.Tc2	-0.474984	0.00089981	0.00866484
Panel2_MFI_CCR4_2073_CD8+.Tc1/17	0.381237	0.00282255	0.0222383
Panel2_MFI_CCR4_2074_CD8+.Tc17	0.0604587	0.665277	0.827617
Panel2_MFI_CD3_2078_CD4+PD1+	-0.183508	0.1769	0.366973
Panel2_MFI_CD3_2082_CD8+PD1+	-0.159594	0.20181	0.397106
Panel2_MFI_HLA-DR_2086_CD4+HLA-DR-CD38+	0.407504	0.00386254	0.0267803
Panel2_MFI_HLA-DR_2087_CD4+HLA-DR+CD38-	0.172997	0.224306	0.418062
Panel2_MFI_HLA-DR_2088_CD4+HLA-DR+CD38+	0.0719072	0.613887	0.800053
Panel2_MFI_HLA-DR_2090_CD8+HLA-DR-CD38+	0.473315	0.000713231	0.00756898
Panel2_MFI_HLA-DR_2091_CD8+HLA-DR+CD38-	0.177341	0.205248	0.397106
Panel2_MFI_HLA-DR_2092_CD8+HLA-DR+CD38+	-0.179477	0.20316	0.397106
Panel2_MFI_CXCR4_2094_CD4+CXCR4-CCR5+	-0.0493336	0.655666	0.82634
Panel2_MFI_CXCR4_2095_CD4+CXCR4+CCR5-	-0.190911	0.126811	0.299735
Panel2_MFI_CXCR4_2096_CD4+CXCR4+CCR5+	0.152289	0.25871	0.458005
Panel2_MFI_CXCR4_2098_CD8+CXCR4-CCR5+	-0.0917815	0.445939	0.653457
Panel2_MFI_CXCR4_2099_CD8+CXCR4+CCR5-	-0.089635	0.48713	0.688335
Panel2_MFI_CXCR4_2100_CD8+CXCR4+CCR5+	0.0244762	0.836992	0.928008
Panel2_MFI_CD45_2008_CD45+	0.0126092	0.926484	0.982639
Panel2_MFI_CD3_2013_CD56+CD3+	-0.0479247	0.720557	0.852405
Panel2_MFI_CD3_2014_NKcells	-0.166798	0.198049	0.394715
Panel2_MFI_CD3_2015_Tcells	-0.622361	1.49796e-06	3.54062e-05
Panel2_MFI_CD4_2017_CD4-CD8+	0.0180535	0.898802	0.973702
Panel2_MFI_CD4_2018_CD4+CD8-	0.155677	0.177135	0.366973
Panel2_MFI_CD4_2019_CD4+CD8+	0.00423838	0.976464	0.993662
Panel2_MFI_CD25_2020_Tconv	0.249865	0.0772682	0.220766
Panel2_MFI_CD25_2021_Treg	0.0845209	0.546077	0.731856
Panel2_MFI_CD25_2024_mTreg	0.107764	0.443551	0.653389
Panel2_MFI_CD25_2025_nTreg	0.0560336	0.689472	0.838196
Panel2_MFI_CD25_2026_CD4+CD25-CD45RA-	-0.000226697	0.998722	0.999254
Panel2_MFI_PD1_2030_Tfh	1.08064	1.23213e-14	1.28141e-12
Panel2_MFI_CCR6_2033_Tfh_CCR6-	-0.074213	0.573356	0.759135
Panel2_MFI_CCR6_2034_Tfh_CCR6+	0.636318	4.14164e-06	8.61462e-05
Panel2_MFI_CXCR3_2035_Tfh_1	-0.433878	0.00232043	0.0188535
Panel2_MFI_CXCR3_2036_Tfh_2	0.250249	0.0855539	0.235386
Panel2_MFI_CXCR3_2039_Tfh_1/17	-0.496865	0.000586116	0.00634959
Panel2_MFI_CXCR3_2040_Tfh_17	0.413731	0.00376777	0.0265351
Panel2_MFI_CD45RA_2043_CD4+.Tcm	-0.895825	5.80025e-10	2.74194e-08
Panel2_MFI_CD45RA_2044_CD4+.Tem	-0.475689	0.00102671	0.0093665
Panel2_MFI_CD45RA_2045_CD4+.Temra	0.164149	0.258949	0.458005
Panel2_MFI_CD45RA_2046_CD4+.Tnaive	0.51578	0.000216099	0.00274076
Panel2_MFI_CCR6_2047_CD4+CCR6-	0.00768562	0.952705	0.990368
Panel2_MFI_CCR6_2048_CD4+CCR6+	0.450953	0.00101203	0.0093665
Panel2_MFI_CXCR3_2051_CD4+.Th1	-0.512093	0.000321935	0.00398586
Panel2_MFI_CXCR3_2052_CD4+.Th2	0.477801	0.000971284	0.00918305
Panel2_MFI_CXCR3_2055_CD4+.Th1/17	-0.254948	0.0730011	0.21207
Panel2_MFI_CXCR3_2056_CD4+.Th17	0.313921	0.0303166	0.118531
Panel2_MFI_CD45RA_2059_CD8+.Tcm	-0.256036	0.0682077	0.202624
Panel2_MFI_CD45RA_2060_CD8+.Tem	-0.180768	0.215498	0.404545
Panel2_MFI_CD45RA_2061_CD8+.Temra	0.018122	0.901245	0.974118
Panel2_MFI_CD45RA_2062_CD8+.Tnaive	0.231822	0.0873207	0.237431
Panel2_MFI_CD45RA_2063_CD8+CD45RA-	-0.183659	0.207236	0.397106
Panel2_MFI_CD45RA_2064_CD8+.Tc	-0.196397	0.178121	0.367422
Panel2_MFI_CCR6_2067_CD8+CCR6-	0.0342363	0.779158	0.886569
Panel2_MFI_CCR6_2068_CD8+CCR6+	-0.366157	0.00720258	0.0402725
Panel2_MFI_CXCR3_2069_CD8+.Tc1	-0.636295	9.98438e-06	0.000192292
Panel2_MFI_CXCR3_2070_CD8+.Tc2	0.707284	1.14612e-06	2.83801e-05
Panel2_MFI_CXCR3_2073_CD8+.Tc1/17	0.218251	0.126756	0.299735
Panel2_MFI_CXCR3_2074_CD8+.Tc17	0.137548	0.34208	0.548368
Panel2_MFI_PD1_2078_CD4+PD1+	1.07025	1.28192e-13	9.5228e-12
Panel2_MFI_PD1_2082_CD8+PD1+	0.181065	0.215066	0.404545
Panel2_MFI_CD38_2086_CD4+HLA-DR-CD38+	0.472467	0.000365431	0.00441917
Panel2_MFI_CD38_2087_CD4+HLA-DR+CD38-	0.0998458	0.439861	0.649794
Panel2_MFI_CD38_2088_CD4+HLA-DR+CD38+	0.103318	0.461371	0.671424
Panel2_MFI_CD38_2090_CD8+HLA-DR-CD38+	-0.178243	0.21261	0.403493
Panel2_MFI_CD38_2091_CD8+HLA-DR+CD38-	0.20207	0.152689	0.333606
Panel2_MFI_CD38_2092_CD8+HLA-DR+CD38+	-0.0674791	0.641088	0.816044
Panel2_MFI_CCR5_2094_CD4+CXCR4-CCR5+	0.118057	0.411047	0.62135
Panel2_MFI_CCR5_2095_CD4+CXCR4+CCR5-	-0.335213	0.0158876	0.0751048
Panel2_MFI_CCR5_2096_CD4+CXCR4+CCR5+	0.212485	0.133436	0.312553
Panel2_MFI_CCR5_2098_CD8+CXCR4-CCR5+	-0.0674203	0.641322	0.816044
Panel2_MFI_CCR5_2099_CD8+CXCR4+CCR5-	0.194515	0.139343	0.316824
Panel2_MFI_CCR5_2100_CD8+CXCR4+CCR5+	0.0550687	0.707025	0.845229
Panel2_MFI_PD1_2115_NKcells_PD1+	0.311738	0.0291905	0.115871
Panel2_MFI_PD1_2116_CD56+CD3+_PD1+	0.240403	0.0958713	0.253061
Panel2_MFI_PD1_2119_CD4+CD8+_PD1+	0.571352	8.48267e-05	0.00116079
Panel2_MFI_PD1_2124_Treg_PD1+	0.720983	5.13326e-07	1.48294e-05
Panel2_MFI_PD1_2125_mTreg_PD1+	0.738625	2.34355e-07	7.55367e-06
Panel2_MFI_PD1_2126_nTreg_PD1+	0.196668	0.179571	0.367626
Panel2_MFI_PD1_2139_CD4+.Tcm_PD1+	1.1991	5.64374e-17	1.46737e-14
Panel2_MFI_PD1_2140_CD4+.Tnaive_PD1+	0.393794	0.00348112	0.0258598
Panel2_MFI_PD1_2141_CD4+.Temra_PD1+	0.444072	0.00235934	0.0188747
Panel2_MFI_PD1_2142_CD4+.Tem_PD1+	0.816762	2.08627e-08	9.04051e-07
Panel2_MFI_PD1_2143_Tfh_1_PD1+	0.874297	4.01903e-10	2.32211e-08
Panel2_MFI_PD1_2144_Tfh_2_PD1+	1.17651	6.91335e-16	8.98735e-14
Panel2_MFI_PD1_2145_Tfh_17_PD1+	1.16282	2.53684e-16	4.39719e-14
Panel2_MFI_PD1_2146_Tfh_1/17_PD1+	0.701197	6.82696e-07	1.86843e-05
Panel2_MFI_PD1_2147_CD4+.Th1_PD1+	0.674517	4.05145e-06	8.61462e-05
Panel2_MFI_PD1_2148_CD4+.Th2_PD1+	1.2008	5.15865e-17	1.46737e-14
Panel2_MFI_PD1_2149_CD4+.Th17_PD1+	1.08161	4.97664e-14	4.31309e-12
Panel2_MFI_PD1_2150_CD4+.Th1/17_PD1+	0.710597	7.31802e-07	1.90268e-05
Panel2_MFI_PD1_2159_CD8+.Tcm_PD1+	0.399353	0.00621948	0.0380486
Panel2_MFI_PD1_2160_CD8+.Tnaive_PD1+	0.276539	0.0506934	0.170068
Panel2_MFI_PD1_2161_CD8+.Temra_PD1+	0.207704	0.149204	0.328754
Panel2_MFI_PD1_2162_CD8+.Tem_PD1+	0.12681	0.384157	0.589357
Panel2_MFI_PD1_2163_CD8+.Tc1_PD1+	0.128171	0.376163	0.582156
Panel2_MFI_PD1_2164_CD8+.Tc2_PD1+	0.480883	0.000848035	0.00848035
Panel2_MFI_PD1_2166_CD8+.Tc1/17_PD1+	0.264335	0.0655269	0.197802
Panel2_MFI_CD38_2231_NKcells_CD38+	0.295726	0.0414806	0.144765
Panel2_MFI_CD38_2232_CD56+CD3+_CD38+	0.240114	0.0977666	0.253645
Panel2_MFI_CD38_2233_CD4+CD8-_CD38+	0.526236	7.14726e-05	0.00100448
Panel2_MFI_CD38_2234_CD4-CD8+_CD38+	0.0807483	0.580309	0.763951
Panel2_MFI_CD38_2235_CD4+CD8+_CD38+	0.3973	0.00442722	0.0287769
Panel2_MFI_CD38_2240_Treg_CD38+	0.751733	2.46947e-07	7.55367e-06
Panel2_MFI_CD38_2241_mTreg_CD38+	0.413805	0.00366914	0.0264993
Panel2_MFI_CD38_2242_nTreg_CD38+	0.962255	5.3115e-12	3.45247e-10
Panel2_MFI_CD38_2255_CD4+.Tcm_CD38+	0.313092	0.0247838	0.105929
Panel2_MFI_CD38_2256_CD4+.Tnaive_CD38+	0.785904	5.34012e-10	2.74194e-08
Panel2_MFI_CD38_2257_CD4+.Temra_CD38+	0.319873	0.0256685	0.107444
Panel2_MFI_CD38_2258_CD4+.Tem_CD38+	0.394364	0.00377615	0.0265351
Panel2_MFI_CD38_2259_Tfh_1_CD38+	0.278959	0.0370137	0.136504
Panel2_MFI_CD38_2260_Tfh_2_CD38+	0.135608	0.314726	0.524838
Panel2_MFI_CD38_2261_Tfh_17_CD38+	0.0956414	0.478901	0.68227
Panel2_MFI_CD38_2262_Tfh_1/17_CD38+	0.12703	0.344839	0.548368
Panel2_MFI_CD38_2263_CD4+.Th1_CD38+	0.389954	0.00717378	0.0402725
Panel2_MFI_CD38_2264_CD4+.Th2_CD38+	0.648493	3.04873e-06	6.89278e-05
Panel2_MFI_CD38_2265_CD4+.Th17_CD38+	0.446955	0.00211486	0.017456
Panel2_MFI_CD38_2266_CD4+.Th1/17_CD38+	0.492678	0.000516991	0.00597412
Panel2_MFI_CD38_2275_CD8+.Tcm_CD38+	0.0435151	0.751359	0.87997
Panel2_MFI_CD38_2276_CD8+.Tnaive_CD38+	0.288354	0.0484448	0.164962
Panel2_MFI_CD38_2277_CD8+.Temra_CD38+	0.10568	0.466593	0.673512
Panel2_MFI_CD38_2278_CD8+.Tem_CD38+	-0.00537368	0.970098	0.990636
Panel2_MFI_CD38_2279_CD8+.Tc1_CD38+	-0.0667834	0.63003	0.814964
Panel2_MFI_CD38_2280_CD8+.Tc2_CD38+	0.144159	0.314903	0.524838
Panel2_MFI_HLA-DR_2289_NKcells_HLA-DR+	0.21946	0.0658073	0.197802
Panel2_MFI_HLA-DR_2290_CD56+CD3+_HLA-DR+	0.288727	0.0216781	0.096347
Panel2_MFI_HLA-DR_2291_CD4+CD8-_HLA-DR+	0.358071	0.00840802	0.0450739
Panel2_MFI_HLA-DR_2292_CD4-CD8+_HLA-DR+	0.271874	0.059573	0.187745
Panel2_MFI_HLA-DR_2293_CD4+CD8+_HLA-DR+	0.58882	4.72646e-05	0.000710503
Panel2_MFI_HLA-DR_2298_Treg_HLA-DR+	0.261126	0.0602306	0.188674
Panel2_MFI_HLA-DR_2299_mTreg_HLA-DR+	0.24672	0.0709139	0.207431
Panel2_MFI_HLA-DR_2300_nTreg_HLA-DR+	0.168671	0.246115	0.452226
Panel2_MFI_HLA-DR_2313_CD4+.Tcm_HLA-DR+	0.123761	0.361702	0.564906
Panel2_MFI_HLA-DR_2314_CD4+.Tnaive_HLA-DR+	0.611154	8.54608e-06	0.000170922
Panel2_MFI_HLA-DR_2315_CD4+.Temra_HLA-DR+	0.311443	0.0308496	0.119715
Panel2_MFI_HLA-DR_2316_CD4+.Tem_HLA-DR+	0.176024	0.205369	0.397106
Panel2_MFI_HLA-DR_2321_CD4+.Th1_HLA-DR+	0.420055	0.00292043	0.022666
Panel2_MFI_HLA-DR_2322_CD4+.Th2_HLA-DR+	0.220548	0.0990834	0.25381
Panel2_MFI_HLA-DR_2323_CD4+.Th17_HLA-DR+	-0.0599128	0.656305	0.82634
Panel2_MFI_HLA-DR_2324_CD4+.Th1/17_HLA-DR+	0.415773	0.00344197	0.0258598
Panel2_MFI_HLA-DR_2333_CD8+.Tcm_HLA-DR+	0.140967	0.335638	0.5422
Panel2_MFI_HLA-DR_2334_CD8+.Tnaive_HLA-DR+	0.218116	0.122618	0.296563
Panel2_MFI_HLA-DR_2335_CD8+.Temra_HLA-DR+	0.286915	0.0450986	0.156342
Panel2_MFI_HLA-DR_2336_CD8+.Tem_HLA-DR+	0.21432	0.141541	0.317246
Panel2_MFI_HLA-DR_2337_CD8+.Tc1_HLA-DR+	0.254242	0.0793835	0.224345
Panel2_MFI_HLA-DR_2338_CD8+.Tc2_HLA-DR+	0.298258	0.0397717	0.140926
Panel2_MFI_HLA-DR_2340_CD8+.Tc1/17_HLA-DR+	0.293674	0.0414102	0.144765
Panel2_MFI_CCR4_2347_NKcells_CCR4+	0.262334	0.0536462	0.176557
Panel2_MFI_CCR4_2348_CD56+CD3+_CCR4+	0.0100629	0.942361	0.988697
Panel2_MFI_CCR4_2349_CD4+CD8-_CCR4+	0.546338	8.80648e-05	0.0011742
Panel2_MFI_CCR4_2350_CD4-CD8+_CCR4+	-0.153313	0.251684	0.454429
Panel2_MFI_CCR4_2351_CD4+CD8+_CCR4+	0.158889	0.274553	0.477484
Panel2_MFI_CCR4_2356_Treg_CCR4+	0.352013	0.0103112	0.0536184
Panel2_MFI_CCR4_2357_mTreg_CCR4+	0.293647	0.0323905	0.123846
Panel2_MFI_CCR4_2358_nTreg_CCR4+	0.223792	0.103322	0.262085
Panel2_MFI_CCR4_2371_CD4+.Tcm_CCR4+	0.475517	0.000785849	0.00801257
Panel2_MFI_CCR4_2372_CD4+.Tnaive_CCR4+	0.355909	0.0114987	0.0580516
Panel2_MFI_CCR4_2373_CD4+.Temra_CCR4+	0.366013	0.0105139	0.0541311
Panel2_MFI_CCR4_2374_CD4+.Tem_CCR4+	0.301556	0.0341622	0.128727
Panel2_MFI_CCR4_2375_Tfh_1_CCR4+	0.424916	0.0031144	0.023816
Panel2_MFI_CCR4_2376_Tfh_2_CCR4+	0.391902	0.00714626	0.0402725
Panel2_MFI_CCR4_2377_Tfh_17_CCR4+	0.584391	4.91886e-05	0.000710503
Panel2_MFI_CCR4_2378_Tfh_1/17_CCR4+	0.362715	0.0114778	0.0580516
Panel2_MFI_CCR4_2379_CD4+.Th1_CCR4+	0.265378	0.0636829	0.194795
Panel2_MFI_CCR4_2380_CD4+.Th2_CCR4+	-0.267824	0.0584102	0.185203
Panel2_MFI_CCR4_2381_CD4+.Th17_CCR4+	0.328951	0.0192663	0.0878812
Panel2_MFI_CCR4_2382_CD4+.Th1/17_CCR4+	0.533547	0.000187135	0.00243276
Panel2_MFI_CCR4_2391_CD8+.Tcm_CCR4+	-0.0515685	0.70962	0.845229
Panel2_MFI_CCR4_2392_CD8+.Tnaive_CCR4+	0.137466	0.299261	0.510215
Panel2_MFI_CCR4_2393_CD8+.Temra_CCR4+	-0.0513771	0.710318	0.845229
Panel2_MFI_CCR4_2394_CD8+.Tem_CCR4+	-0.247783	0.0738916	0.213465
Panel2_MFI_CCR4_2395_CD8+.Tc1_CCR4+	0.00692589	0.959895	0.990368
Panel2_MFI_CCR4_2396_CD8+.Tc2_CCR4+	-0.474984	0.00089981	0.00866484
Panel2_MFI_CCR4_2397_CD8+.Tc17_CCR4+	0.0604587	0.665277	0.827617
Panel2_MFI_CCR4_2398_CD8+.Tc1/17_CCR4+	0.356198	0.0126975	0.0617075
Panel2_MFI_CCR5_2405_NKcells_CCR5+	0.140952	0.316751	0.526231
Panel2_MFI_CCR5_2406_CD56+CD3+_CCR5+	0.069527	0.622236	0.808907
Panel2_MFI_CCR5_2407_CD4+CD8-_CCR5+	0.2331	0.103936	0.262097
Panel2_MFI_CCR5_2408_CD4-CD8+_CCR5+	-0.0128078	0.929654	0.982639
Panel2_MFI_CCR5_2409_CD4+CD8+_CCR5+	0.24229	0.0975011	0.253645
Panel2_MFI_CCR5_2414_Treg_CCR5+	0.00575975	0.966632	0.990636
Panel2_MFI_CCR5_2415_mTreg_CCR5+	0.00913501	0.944751	0.988697
Panel2_MFI_CCR5_2416_nTreg_CCR5+	0.0408981	0.76947	0.883276
Panel2_MFI_CCR5_2429_CD4+.Tcm_CCR5+	0.404622	0.0050575	0.032072
Panel2_MFI_CCR5_2430_CD4+.Tnaive_CCR5+	0.458112	0.00122712	0.0110017
Panel2_MFI_CCR5_2431_CD4+.Temra_CCR5+	0.281149	0.0556013	0.180014
Panel2_MFI_CCR5_2432_CD4+.Tem_CCR5+	0.130525	0.363797	0.56639
Panel2_MFI_CCR5_2437_CD4+.Th1_CCR5+	0.257452	0.0710051	0.207431
Panel2_MFI_CCR5_2438_CD4+.Th2_CCR5+	0.33322	0.0264356	0.10824
Panel2_MFI_CCR5_2439_CD4+.Th17_CCR5+	0.164147	0.263292	0.464109
Panel2_MFI_CCR5_2440_CD4+.Th1/17_CCR5+	0.137208	0.347306	0.550607
Panel2_MFI_CCR5_2449_CD8+.Tcm_CCR5+	0.14078	0.334676	0.5422
Panel2_MFI_CCR5_2450_CD8+.Tnaive_CCR5+	-0.0938209	0.50921	0.704227
Panel2_MFI_CCR5_2451_CD8+.Temra_CCR5+	0.00587179	0.96788	0.990636
Panel2_MFI_CCR5_2452_CD8+.Tem_CCR5+	-0.0520691	0.719361	0.852405
Panel2_MFI_CCR5_2453_CD8+.Tc1_CCR5+	0.101531	0.478053	0.68227
Panel2_MFI_CCR5_2454_CD8+.Tc2_CCR5+	0.0703847	0.64185	0.816044
Panel2_MFI_CCR5_2456_CD8+.Tc1/17_CCR5+	-0.0117779	0.936096	0.985364
Panel2_MFI_CCR6_2463_NKcells_CCR6+	0.0401476	0.764319	0.881359
Panel2_MFI_CCR6_2464_CD56+CD3+_CCR6+	0.0841616	0.553772	0.738363
Panel2_MFI_CCR6_2467_CD4+CD8+_CCR6+	0.0334132	0.810027	0.908888
Panel2_MFI_CCR6_2472_Treg_CCR6+	0.0953042	0.494615	0.691397
Panel2_MFI_CCR6_2473_mTreg_CCR6+	0.0676718	0.623865	0.809002
Panel2_MFI_CCR6_2474_nTreg_CCR6+	0.135955	0.343595	0.548368
Panel2_MFI_CCR6_2487_CD4+.Tcm_CCR6+	0.581892	2.81785e-05	0.000472672
Panel2_MFI_CCR6_2488_CD4+.Tnaive_CCR6+	0.184916	0.170638	0.357789
Panel2_MFI_CCR6_2489_CD4+.Temra_CCR6+	0.166435	0.240475	0.443429
Panel2_MFI_CCR6_2490_CD4+.Tem_CCR6+	0.231509	0.0967681	0.253645
Panel2_MFI_CCR6_2495_CD4+.Th1_CCR6+	-0.45251	0.00189822	0.0164512
Panel2_MFI_CCR6_2496_CD4+.Th2_CCR6+	-0.0553388	0.706069	0.845229
Panel2_MFI_CCR6_2507_CD8+.Tcm_CCR6+	-0.0410042	0.772756	0.885095
Panel2_MFI_CCR6_2508_CD8+.Tnaive_CCR6+	-0.00871651	0.946868	0.988697
Panel2_MFI_CCR6_2509_CD8+.Temra_CCR6+	-0.377855	0.00672726	0.039752
Panel2_MFI_CCR6_2510_CD8+.Tem_CCR6+	-0.302902	0.0257934	0.107444
Panel2_MFI_CCR6_2513_CD8+.Tc17_CCR6+	0.170052	0.235694	0.437718
Panel2_MFI_CCR6_2514_CD8+.Tc1/17_CCR6+	-0.318155	0.0198891	0.0891984
Panel2_MFI_CCR7_2521_NKcells_CCR7+	-0.163444	0.253777	0.454962
Panel2_MFI_CCR7_2522_CD56+CD3+_CCR7+	-0.344074	0.0145702	0.069509
Panel2_MFI_CCR7_2523_CD4+CD8-_CCR7+	-0.340112	0.012145	0.0607249
Panel2_MFI_CCR7_2524_CD4-CD8+_CCR7+	0.116123	0.373454	0.579689
Panel2_MFI_CCR7_2525_CD4+CD8+_CCR7+	0.082652	0.551288	0.73694
Panel2_MFI_CCR7_2530_Treg_CCR7+	-0.206981	0.126597	0.299735
Panel2_MFI_CCR7_2531_mTreg_CCR7+	-0.252358	0.0667679	0.199536
Panel2_MFI_CCR7_2532_nTreg_CCR7+	-0.00478486	0.971585	0.990636
Panel2_MFI_CCR7_2545_CD4+.Tcm_CCR7+	-0.378219	0.00611925	0.0378811
Panel2_MFI_CCR7_2546_CD4+.Tnaive_CCR7+	0.0804126	0.541927	0.728773
Panel2_MFI_CCR7_2549_Tfh_1_CCR7+	0.0461238	0.733406	0.862831
Panel2_MFI_CCR7_2550_Tfh_2_CCR7+	0.0135947	0.920265	0.98061
Panel2_MFI_CCR7_2551_Tfh_17_CCR7+	-0.104898	0.435502	0.647005
Panel2_MFI_CCR7_2552_Tfh_1/17_CCR7+	-0.105425	0.44611	0.653457
Panel2_MFI_CCR7_2553_CD4+.Th1_CCR7+	-0.142984	0.30368	0.512706
Panel2_MFI_CCR7_2554_CD4+.Th2_CCR7+	0.0581818	0.677054	0.836267
Panel2_MFI_CCR7_2555_CD4+.Th17_CCR7+	-0.039322	0.778136	0.886569
Panel2_MFI_CCR7_2556_CD4+.Th1/17_CCR7+	-0.113453	0.417433	0.627127
Panel2_MFI_CCR7_2565_CD8+.Tcm_CCR7+	-0.0145232	0.913397	0.979312
Panel2_MFI_CCR7_2566_CD8+.Tnaive_CCR7+	0.149905	0.258575	0.458005
Panel2_MFI_CCR7_2569_CD8+.Tc1_CCR7+	-0.0919021	0.493024	0.691175
Panel2_MFI_CCR7_2570_CD8+.Tc2_CCR7+	-0.140049	0.330809	0.540946
Panel2_MFI_CCR7_2572_CD8+.Tc1/17_CCR7+	0.147648	0.29761	0.509069
Panel2_MFI_CXCR3_2579_NKcells_CXCR3+	0.362634	0.0124865	0.0617075
Panel2_MFI_CXCR3_2580_CD56+CD3+_CXCR3+	-0.0780275	0.591903	0.775289
Panel2_MFI_CXCR3_2581_CD4+CD8-_CXCR3+	-0.253745	0.0750993	0.215755
Panel2_MFI_CXCR3_2582_CD4-CD8+_CXCR3+	-0.464189	0.00134377	0.0118434
Panel2_MFI_CXCR3_2583_CD4+CD8+_CXCR3+	0.0546598	0.70185	0.844819
Panel2_MFI_CXCR3_2588_Treg_CXCR3+	-0.211235	0.136448	0.313952
Panel2_MFI_CXCR3_2589_mTreg_CXCR3+	-0.272599	0.0542535	0.177433
Panel2_MFI_CXCR3_2590_nTreg_CXCR3+	0.179543	0.207717	0.397106
Panel2_MFI_CXCR3_2603_CD4+.Tcm_CXCR3+	-0.220291	0.125838	0.299735
Panel2_MFI_CXCR3_2604_CD4+.Tnaive_CXCR3+	0.24271	0.0943884	0.251702
Panel2_MFI_CXCR3_2605_CD4+.Temra_CXCR3+	-0.0395061	0.783232	0.889107
Panel2_MFI_CXCR3_2606_CD4+.Tem_CXCR3+	-0.263533	0.0615479	0.190505
Panel2_MFI_CXCR3_2612_CD4+.Th2_CXCR3+	0.241619	0.0956884	0.253061
Panel2_MFI_CXCR3_2613_CD4+.Th17_CXCR3+	-0.056638	0.696403	0.842162
Panel2_MFI_CXCR3_2623_CD8+.Tcm_CXCR3+	-0.332591	0.0198981	0.0891984
Panel2_MFI_CXCR3_2624_CD8+.Tnaive_CXCR3+	-0.0316222	0.827787	0.919763
Panel2_MFI_CXCR3_2625_CD8+.Temra_CXCR3+	-0.270351	0.055735	0.180014
Panel2_MFI_CXCR3_2626_CD8+.Tem_CXCR3+	-0.482063	0.000766424	0.00797081
Panel2_MFI_CXCR3_2628_CD8+.Tc2_CXCR3+	0.264379	0.0506572	0.170068
Panel2_MFI_CXCR4_2637_NKcells_CXCR4+	0.183045	0.135884	0.313952
Panel2_MFI_CXCR4_2638_CD56+CD3+_CXCR4+	-0.0604992	0.654504	0.82634
Panel2_MFI_CXCR4_2639_CD4+CD8-_CXCR4+	-0.316957	0.0132215	0.063659
Panel2_MFI_CXCR4_2640_CD4-CD8+_CXCR4+	-0.164582	0.199295	0.395547
Panel2_MFI_CXCR4_2641_CD4+CD8+_CXCR4+	0.125664	0.358743	0.564906
Panel2_MFI_CXCR4_2646_Treg_CXCR4+	-0.375749	0.00393868	0.0269488
Panel2_MFI_CXCR4_2647_mTreg_CXCR4+	-0.330646	0.0101193	0.0533102
Panel2_MFI_CXCR4_2648_nTreg_CXCR4+	-0.0829437	0.511497	0.705513
Panel2_MFI_CXCR4_2661_CD4+.Tcm_CXCR4+	-0.177841	0.134574	0.313487
Panel2_MFI_CXCR4_2662_CD4+.Tnaive_CXCR4+	-0.0274328	0.823159	0.918547
Panel2_MFI_CXCR4_2663_CD4+.Temra_CXCR4+	0.165072	0.206865	0.397106
Panel2_MFI_CXCR4_2664_CD4+.Tem_CXCR4+	-0.0158215	0.895838	0.973702
Panel2_MFI_CXCR4_2665_Tfh_1_CXCR4+	-0.0810629	0.493127	0.691175
Panel2_MFI_CXCR4_2666_Tfh_2_CXCR4+	-0.0492966	0.687156	0.838196
Panel2_MFI_CXCR4_2667_Tfh_17_CXCR4+	-0.0488969	0.685215	0.838196
Panel2_MFI_CXCR4_2668_Tfh_1/17_CXCR4+	-0.122686	0.31155	0.5226
Panel2_MFI_CXCR4_2669_CD4+.Th1_CXCR4+	-0.180863	0.149152	0.328754
Panel2_MFI_CXCR4_2670_CD4+.Th2_CXCR4+	-0.159127	0.182758	0.371227
Panel2_MFI_CXCR4_2671_CD4+.Th17_CXCR4+	0.012682	0.918308	0.980534
Panel2_MFI_CXCR4_2672_CD4+.Th1/17_CXCR4+	-0.0280259	0.819593	0.916534
Panel2_MFI_CXCR4_2681_CD8+.Tcm_CXCR4+	-0.0850324	0.470758	0.676226
Panel2_MFI_CXCR4_2682_CD8+.Tnaive_CXCR4+	0.193842	0.126615	0.299735
Panel2_MFI_CXCR4_2683_CD8+.Temra_CXCR4+	-0.177562	0.116597	0.286704
Panel2_MFI_CXCR4_2684_CD8+.Tem_CXCR4+	-0.163093	0.157569	0.339982
Panel2_MFI_CXCR4_2685_CD8+.Tc1_CXCR4+	-0.196766	0.0980437	0.253645
Panel2_MFI_CXCR4_2686_CD8+.Tc2_CXCR4+	-0.0323533	0.792531	0.895905
Panel2_MFI_CXCR4_2688_CD8+.Tc1/17_CXCR4+	0.136154	0.254604	0.454962
Panel2_MFI_CXCR5_2695_NKcells_CXCR5+	0.147923	0.249818	0.452932
Panel2_MFI_CXCR5_2696_CD56+CD3+_CXCR5+	-0.0930141	0.51406	0.707173
Panel2_MFI_CXCR5_2697_CD4+CD8-_CXCR5+	0.36392	0.0101494	0.0533102
Panel2_MFI_CXCR5_2698_CD4-CD8+_CXCR5+	0.289695	0.0299029	0.117799
Panel2_MFI_CXCR5_2699_CD4+CD8+_CXCR5+	0.12166	0.393947	0.602508
Panel2_MFI_CXCR5_2704_Treg_CXCR5+	-0.215424	0.120198	0.293441
Panel2_MFI_CXCR5_2705_mTreg_CXCR5+	-0.131751	0.343831	0.548368
Panel2_MFI_CXCR5_2706_nTreg_CXCR5+	-0.332252	0.0185514	0.0861316
Panel2_MFI_CXCR5_2719_CD4+.Tcm_CXCR5+	0.363297	0.00761483	0.041247
Panel2_MFI_CXCR5_2720_CD4+.Tnaive_CXCR5+	-0.0424109	0.765982	0.881359
Panel2_MFI_CXCR5_2721_CD4+.Temra_CXCR5+	0.159502	0.270924	0.472753
Panel2_MFI_CXCR5_2722_CD4+.Tem_CXCR5+	0.29031	0.039616	0.140926
Panel2_MFI_CXCR5_2723_Tfh_1_CXCR5+	-0.46444	0.000572187	0.00633058
Panel2_MFI_CXCR5_2724_Tfh_2_CXCR5+	-0.209522	0.116887	0.286704
Panel2_MFI_CXCR5_2725_Tfh_17_CXCR5+	-0.377341	0.00438949	0.0287769
Panel2_MFI_CXCR5_2726_Tfh_1/17_CXCR5+	-0.284591	0.0344669	0.128941
Panel2_MFI_CXCR5_2727_CD4+.Th1_CXCR5+	-0.22381	0.108467	0.268585
Panel2_MFI_CXCR5_2728_CD4+.Th2_CXCR5+	0.182951	0.181812	0.370754
Panel2_MFI_CXCR5_2729_CD4+.Th17_CXCR5+	-0.0515945	0.707337	0.845229
Panel2_MFI_CXCR5_2730_CD4+.Th1/17_CXCR5+	-0.0588043	0.681881	0.838196
Panel2_MFI_CXCR5_2739_CD8+.Tcm_CXCR5+	0.306509	0.0287141	0.114856
Panel2_MFI_CXCR5_2740_CD8+.Tnaive_CXCR5+	0.294584	0.0262684	0.10824
Panel2_MFI_CXCR5_2741_CD8+.Temra_CXCR5+	0.110431	0.403253	0.614931
Panel2_MFI_CXCR5_2742_CD8+.Tem_CXCR5+	0.0966813	0.49251	0.691175
Panel2_MFI_CXCR5_2743_CD8+.Tc1_CXCR5+	0.236987	0.0832207	0.231416
Panel2_MFI_CXCR5_2744_CD8+.Tc2_CXCR5+	0.125581	0.384215	0.589357
Panel2_MFI_CXCR5_2746_CD8+.Tc1/17_CXCR5+	0.376189	0.00503362	0.032072
Panel3_MFI_CD27_3017_Plasma.Cells	-0.183771	0.198117	0.394715
Panel3_MFI_IgD_3028_Unswitched.Memory.B.cells	0.577223	4.88878e-05	0.000710503
Panel3_MFI_IgD_3029_Switched.Memory.B.cells	-0.144887	0.309411	0.520692
Panel3_MFI_IgD_3039_Immature.B.cells	0.145325	0.318417	0.527314
Panel3_MFI_IgD_3040_Naive.B.cells	0.293025	0.0356676	0.13248
Panel3_MFI_CD27_3069_AM.(CD27+CD21-)	-0.000135756	0.999254	0.999254
Panel3_MFI_CD27_3070_IM.(CD27-CD21+)	-0.589652	4.88009e-05	0.000710503
Panel3_MFI_CD27_3071_RM.(CD27+CD21+)	0.0569315	0.6899	0.838196
Panel3_MFI_CD27_3072_TLM.(CD27-CD21-)	-0.216894	0.147843	0.328539
Panel3_MFI_IgG_3074_SMBC_IgG-IgA+	0.188333	0.189966	0.382877
Panel3_MFI_IgG_3075_SMBC_IgG+IgA-	0.0683343	0.638193	0.816044
Panel3_MFI_IgG_3076_SMBC_IgG+IgA+	0.296567	0.0377877	0.138377
Panel3_MFI_IgE_3078_SMBC_IgE-IgG+	-0.0406022	0.766094	0.881359
Panel3_MFI_IgE_3082_SMBC_IgE-IgA+	0.0492546	0.722363	0.852405
Panel3_MFI_CD45_3008_CD45+	0.0124896	0.92831	0.982639
Panel3_MFI_CD38_3017_Plasma.Cells	-0.0126368	0.931617	0.982639
Panel3_MFI_IgM_3028_Unswitched.Memory.B.cells	0.202125	0.155498	0.337135
Panel3_MFI_IgM_3029_Switched.Memory.B.cells	0.401912	0.00412372	0.0274915
Panel3_MFI_IgM_3039_Immature.B.cells	0.29492	0.039179	0.140926
Panel3_MFI_IgM_3040_Naive.B.cells	0.3037	0.0318463	0.122667
Panel3_MFI_CD21_3068_NBC_CD21+	0.127718	0.379346	0.585341
Panel3_MFI_CD21_3069_AM.(CD27+CD21-)	-0.0343636	0.808018	0.908888
Panel3_MFI_CD21_3070_IM.(CD27-CD21+)	-0.325091	0.0258278	0.107444
Panel3_MFI_CD21_3071_RM.(CD27+CD21+)	-0.24294	0.0986884	0.25381
Panel3_MFI_CD21_3072_TLM.(CD27-CD21-)	0.24358	0.0898224	0.240774
Panel3_MFI_IgA_3074_SMBC_IgG-IgA+	0.423369	0.0035827	0.0262395
Panel3_MFI_IgA_3075_SMBC_IgG+IgA-	0.169162	0.221851	0.414974
Panel3_MFI_IgA_3076_SMBC_IgG+IgA+	-0.155652	0.280775	0.485059
Panel3_MFI_IgG_3078_SMBC_IgE-IgG+	0.133187	0.358133	0.564906
Panel3_MFI_IgA_3082_SMBC_IgE-IgA+	0.0794776	0.564168	0.7503
Panel3_MFI_CD81_3094_Plasma.Cells_CD81+	-0.121399	0.406902	0.616878
Panel3_MFI_CD81_3095_Switched.Memory.B.cells_CD81+	0.0400171	0.784808	0.889107
Panel3_MFI_CD81_3096_Unswitched.Memory.B.cells_CD81+	0.0990926	0.500911	0.698321
Panel3_MFI_CD81_3097_Immature.B.cells_CD81+	0.00755185	0.957701	0.990368
Panel3_MFI_CD81_3098_Naive.B.cells_CD81+	0.00575053	0.968714	0.990636
Panel3_MFI_CD307d_3109_Switched.Memory.B.cells_CD307d+	0.186504	0.202452	0.397106
Panel3_MFI_CD307d_3111_IM.(CD27-CD21+)_CD307d+	0.201022	0.208548	0.397235
Panel3_MFI_CD307d_3112_RM.(CD27+CD21+)_CD307d+	0.332365	0.0279628	0.112718
Panel3_MFI_CD307d_3114_Unswitched.Memory.B.cells_CD307d+	0.190545	0.176522	0.366973
Panel3_MFI_CD307d_3116_Naive.B.cells_CD307d+	0.042072	0.759753	0.881359

## Sheet: 2F MFI Validation
variable	estimate	p_value	fdr
Panel1_MFI_CD16_1012_Eosinophils	0.357237	0.145869	0.544376
Panel1_MFI_CD16_1013_Neutrophils	-0.284732	0.276378	0.665354
Panel1_MFI_HLA-DR_1015_Monocytes	0.157823	0.484028	0.827942
Panel1_MFI_CD14_1016_CM_CD14++CD16-	-0.171937	0.482313	0.827942
Panel1_MFI_CD14_1018_IM_CD14++CD16+	-0.040331	0.87444	0.966808
Panel1_MFI_CD14_1019_NCM_CD14+CD16+	0.140226	0.565912	0.865578
Panel1_MFI_CD19_1024_Bc	-0.139963	0.570938	0.865578
Panel1_MFI_CD19_1027_DC	0.257715	0.296051	0.68726
Panel1_MFI_CD123_1028_Basophils	0.339876	0.177573	0.544376
Panel1_MFI_CD56_1031_NK_CD56-CD16+	0.254719	0.31905	0.711032
Panel1_MFI_CD56_1032_NK_CD56++CD16-	-0.0292791	0.910931	0.971375
Panel1_MFI_CD56_1033_NK_CD56++CD16+	0.0354484	0.890826	0.971375
Panel1_MFI_CD56_1034_NK_CD56+CD16-	-0.41883	0.101851	0.529702
Panel1_MFI_CD56_1035_NK_CD56+CD16+	-0.0243997	0.924853	0.971375
Panel1_MFI_CD123_1038_mDC	0.32408	0.149992	0.544376
Panel1_MFI_CD16_1041_mDC_CD16-CD1c+	0.322859	0.186097	0.549833
Panel1_MFI_TCRgd_1045_TCRyd	-0.197987	0.437344	0.798427
Panel1_MFI_TCRVd2_1047_TCRvd1	0.0397466	0.865302	0.966808
Panel1_MFI_TCRVd2_1049_TCRvd2	-0.130823	0.615593	0.886727
Panel1_MFI_CD56_1050_NK-T.like	-0.308089	0.216027	0.582041
Panel1_MFI_CD56_1051_Tc	0.733375	0.002034	0.303845
Panel1_MFI_CD8_1052_Tc_CD4-CD8+	-0.126302	0.561846	0.865578
Panel1_MFI_CD8_1053_Tc_CD4+CD8-	-0.335801	0.183358	0.548857
Panel1_MFI_CD8_1055_Tc_CD8+CD4+	-0.260134	0.269124	0.665354
Panel1_MFI_CXCR4_1057_Tc_CXCR4-CCR5+	0.363461	0.0446502	0.42189
Panel1_MFI_CXCR4_1058_Tc_CXCR4+CCR5-	0.129853	0.486466	0.828827
Panel1_MFI_CXCR4_1059_Tc_CXCR4+CCR5+	0.258485	0.115016	0.540753
Panel1_MFI_CXCR4_1061_Mono_CXCR4-CCR5+	-0.0556434	0.822335	0.94862
Panel1_MFI_CXCR4_1062_Mono_CXCR4+CCR5-	-0.13755	0.540811	0.854777
Panel1_MFI_CXCR4_1063_Mono_CXCR4+CCR5+	-0.107118	0.628608	0.890686
Panel1_MFI_CD19_1065_Bc_CD40+	-0.0108437	0.965024	0.986195
Panel1_MFI_CD86_1069_Bc_CD86-PDL1+	-0.00502627	0.981663	0.991194
Panel1_MFI_CD86_1070_Bc_CD86+PDL1-	-0.143795	0.5726	0.865578
Panel1_MFI_CD86_1071_Bc_CD86+PDL1+	-0.0147165	0.953333	0.98165
Panel1_MFI_CD86_1073_Mono_CD86-PDL1+	-0.166757	0.455591	0.799807
Panel1_MFI_CD86_1074_Mono_CD86+PDL1-	-0.485608	0.0504289	0.432924
Panel1_MFI_CD86_1075_Mono_CD86+PDL1+	-0.0784617	0.750904	0.93191
Panel1_MFI_CD45_1010_CD45+	-0.755225	0.00292159	0.303845
Panel1_MFI_CD66b_1012_Eosinophils	0.211727	0.41219	0.785124
Panel1_MFI_CD66b_1013_Neutrophils	-0.104544	0.657878	0.898547
Panel1_MFI_CD11b_1015_Monocytes	-0.228565	0.312496	0.711032
Panel1_MFI_CD16_1016_CM_CD14++CD16-	0.0270865	0.913778	0.971375
Panel1_MFI_CD16_1018_IM_CD14++CD16+	0.0397743	0.87403	0.966808
Panel1_MFI_CD16_1019_NCM_CD14+CD16+	0.416271	0.0767201	0.491108
Panel1_MFI_HLA-DR_1027_DC	-0.0932001	0.717261	0.914157
Panel1_MFI_HLA-DR_1028_Basophils	0.0222357	0.928302	0.971375
Panel1_MFI_CD16_1031_NK_CD56-CD16+	-0.118101	0.645058	0.89448
Panel1_MFI_CD16_1032_NK_CD56++CD16-	0.0506079	0.825346	0.94862
Panel1_MFI_CD16_1033_NK_CD56++CD16+	-0.205841	0.411707	0.785124
Panel1_MFI_CD16_1034_NK_CD56+CD16-	0.0886977	0.71639	0.914157
Panel1_MFI_CD16_1035_NK_CD56+CD16+	0.0227419	0.928643	0.971375
Panel1_MFI_CD11c_1038_mDC	0.105653	0.655728	0.898547
Panel1_MFI_CD1c_1041_mDC_CD16-CD1c+	-0.380189	0.134053	0.540753
Panel1_MFI_CD4_1045_TCRyd	-0.299977	0.246289	0.630889
Panel1_MFI_TCRVd1_1047_TCRvd1	-0.281399	0.261345	0.653362
Panel1_MFI_TCRVd1_1049_TCRvd2	0.388269	0.0790234	0.491108
Panel1_MFI_CD3_1050_NK-T.like	-0.401056	0.073723	0.491108
Panel1_MFI_CCR5_1061_Mono_CXCR4-CCR5+	0.166703	0.52582	0.851772
Panel1_MFI_CCR5_1062_Mono_CXCR4+CCR5-	0.0903259	0.723132	0.919386
Panel1_MFI_CCR5_1063_Mono_CXCR4+CCR5+	0.411232	0.104696	0.529702
Panel1_MFI_CD40_1065_Bc_CD40+	-0.0934024	0.712238	0.914157
Panel1_MFI_PDL1_1069_Bc_CD86-PDL1+	0.263058	0.285399	0.67766
Panel1_MFI_PDL1_1070_Bc_CD86+PDL1-	-0.0972537	0.705874	0.913071
Panel1_MFI_PDL1_1071_Bc_CD86+PDL1+	0.226398	0.337427	0.73415
Panel1_MFI_PDL1_1073_Mono_CD86-PDL1+	-0.00125816	0.996104	0.996104
Panel1_MFI_PDL1_1074_Mono_CD86+PDL1-	-0.130791	0.582592	0.870091
Panel1_MFI_PDL1_1075_Mono_CD86+PDL1+	0.413369	0.10355	0.529702
Panel1_MFI_HLA-DR_1092_Monocytes_HLA-DR+	0.180309	0.429919	0.795321
Panel1_MFI_HLA-DR_1093_CM_CD14++CD16-_HLA-DR+	0.2645	0.244784	0.630138
Panel1_MFI_HLA-DR_1094_IM_CD14++CD16+_HLA-DR+	0.207423	0.415639	0.788804
Panel1_MFI_HLA-DR_1095_NCM_CD14+CD16+_HLA-DR+	-0.0730326	0.764421	0.934511
Panel1_MFI_HLA-DR_1117_Bc_HLA-DR+	0.0327983	0.895279	0.971375
Panel1_MFI_HLA-DR_1123_TCRyd_HLA-DR+	-0.52667	0.0403997	0.409417
Panel1_MFI_HLA-DR_1124_TCRvd1_HLA-DR+	-0.253865	0.321655	0.711747
Panel1_MFI_HLA-DR_1125_TCRvd2_HLA-DR+	0.0889927	0.734569	0.926777
Panel1_MFI_HLA-DR_1130_DC_HLA-DR+	-0.168627	0.506793	0.844655
Panel1_MFI_HLA-DR_1132_mDC_HLA-DR+	-0.0422186	0.868566	0.966808
Panel1_MFI_HLA-DR_1133_mDC_CD16-CD1c+_HLA-DR+	-0.0424898	0.86387	0.966808
Panel1_MFI_CD86_1147_CM_CD14++CD16-_CD86+	-0.551301	0.00992952	0.32241
Panel1_MFI_CD86_1148_IM_CD14++CD16+_CD86+	-0.323806	0.139438	0.544376
Panel1_MFI_CD86_1149_NCM_CD14+CD16+_CD86+	0.180727	0.455145	0.799807
Panel1_MFI_CD86_1171_Bc_CD86+	0.00501449	0.983943	0.99157
Panel1_MFI_CD86_1172_Tc_CD86+	0.362799	0.156015	0.544376
Panel1_MFI_CD86_1173_Tc_CD4+CD8-_CD86+	0.385683	0.129538	0.540753
Panel1_MFI_CD86_1174_Tc_CD4-CD8+_CD86+	0.209035	0.391215	0.781956
Panel1_MFI_CD86_1177_TCRyd_CD86+	0.167527	0.477814	0.827928
Panel1_MFI_CD86_1178_TCRvd1_CD86+	-0.0422742	0.871133	0.966808
Panel1_MFI_CD86_1179_TCRvd2_CD86+	-0.159499	0.452691	0.799807
Panel1_MFI_CD86_1184_DC_CD86+	0.0141685	0.952464	0.98165
Panel1_MFI_CD86_1186_mDC_CD86+	-0.0529593	0.831481	0.952358
Panel1_MFI_CD86_1187_mDC_CD16-CD1c+_CD86+	0.115503	0.638992	0.893681
Panel1_MFI_PDL1_1193_Neutrophils_PDL1+	0.159967	0.536144	0.854777
Panel1_MFI_PDL1_1201_CM_CD14++CD16-_PDL1+	0.130345	0.57462	0.865578
Panel1_MFI_PDL1_1202_IM_CD14++CD16+_PDL1+	0.0673986	0.776937	0.934511
Panel1_MFI_PDL1_1210_NK-T.like_PDL1+	0.0876348	0.714281	0.914157
Panel1_MFI_PDL1_1225_Bc_PDL1+	0.266507	0.235273	0.612383
Panel1_MFI_PDL1_1226_Tc_PDL1+	-0.110108	0.642403	0.893681
Panel1_MFI_PDL1_1227_Tc_CD4+CD8-_PDL1+	-0.425247	0.0782744	0.491108
Panel1_MFI_PDL1_1228_Tc_CD4-CD8+_PDL1+	-0.132409	0.579654	0.868646
Panel1_MFI_PDL1_1231_TCRyd_PDL1+	-0.0837054	0.7401	0.927354
Panel1_MFI_PDL1_1233_TCRvd2_PDL1+	-0.0242412	0.92262	0.971375
Panel1_MFI_PDL1_1238_DC_PDL1+	0.110734	0.687167	0.909229
Panel1_MFI_CXCR4_1247_Neutrophils_CXCR4+	-0.307972	0.200209	0.566858
Panel1_MFI_CXCR4_1248_Eosinophils_CXCR4+	0.167926	0.379349	0.770553
Panel1_MFI_CXCR4_1249_Basophils_CXCR4+	0.3461	0.0774363	0.491108
Panel1_MFI_CXCR4_1255_CM_CD14++CD16-_CXCR4+	-0.0801794	0.737857	0.926777
Panel1_MFI_CXCR4_1256_IM_CD14++CD16+_CXCR4+	-0.0631364	0.790163	0.934511
Panel1_MFI_CXCR4_1257_NCM_CD14+CD16+_CXCR4+	-0.123579	0.556797	0.865578
Panel1_MFI_CXCR4_1264_NK-T.like_CXCR4+	0.181282	0.346615	0.743826
Panel1_MFI_CXCR4_1266_NK_CD56++CD16+_CXCR4+	0.208672	0.383279	0.775506
Panel1_MFI_CXCR4_1268_NK_CD56+CD16+_CXCR4+	0.40724	0.0543931	0.444288
Panel1_MFI_CXCR4_1269_NK_CD56-CD16+_CXCR4+	0.146111	0.514433	0.847495
Panel1_MFI_CXCR4_1279_Bc_CXCR4+	0.289882	0.118373	0.540753
Panel1_MFI_CXCR4_1281_Tc_CD4+CD8-_CXCR4+	0.0614211	0.766253	0.934511
Panel1_MFI_CXCR4_1282_Tc_CD4-CD8+_CXCR4+	0.227515	0.242734	0.627969
Panel1_MFI_CXCR4_1283_Tc_CD8+CD4+_CXCR4+	0.266323	0.150169	0.544376
Panel1_MFI_CXCR4_1285_TCRyd_CXCR4+	0.0923339	0.642763	0.893681
Panel1_MFI_CXCR4_1286_TCRvd1_CXCR4+	0.286895	0.17459	0.544376
Panel1_MFI_CXCR4_1287_TCRvd2_CXCR4+	0.339972	0.156719	0.544376
Panel1_MFI_CXCR4_1292_DC_CXCR4+	0.0221958	0.914416	0.971375
Panel1_MFI_CXCR4_1294_mDC_CXCR4+	0.114994	0.567008	0.865578
Panel1_MFI_CXCR4_1295_mDC_CD16-CD1c+_CXCR4+	0.261883	0.207639	0.566858
Panel1_MFI_CCR5_1301_Neutrophils_CCR5+	-0.0898189	0.728396	0.923819
Panel1_MFI_CCR5_1302_Eosinophils_CCR5+	0.508884	0.0285756	0.358848
Panel1_MFI_CCR5_1309_CM_CD14++CD16-_CCR5+	0.240502	0.332755	0.727027
Panel1_MFI_CCR5_1310_IM_CD14++CD16+_CCR5+	0.139263	0.591744	0.871391
Panel1_MFI_CCR5_1311_NCM_CD14+CD16+_CCR5+	-0.0640487	0.797929	0.934511
Panel1_MFI_CCR5_1318_NK-T.like_CCR5+	0.00386865	0.987846	0.99166
Panel1_MFI_CCR5_1322_NK_CD56+CD16+_CCR5+	0.335826	0.207764	0.566858
Panel1_MFI_CCR5_1335_Tc_CD4+CD8-_CCR5+	0.187806	0.45068	0.799807
Panel1_MFI_CCR5_1336_Tc_CD4-CD8+_CCR5+	0.104891	0.683169	0.906245
Panel1_MFI_CCR5_1337_Tc_CD8+CD4+_CCR5+	-0.100204	0.704347	0.913071
Panel1_MFI_CCR5_1339_TCRyd_CCR5+	-0.552856	0.029797	0.358848
Panel1_MFI_CCR5_1340_TCRvd1_CCR5+	-0.234033	0.374006	0.768709
Panel1_MFI_CCR5_1341_TCRvd2_CCR5+	0.133533	0.607006	0.882869
Panel1_MFI_CCR5_1346_DC_CCR5+	-0.295151	0.234998	0.612383
Panel1_MFI_CCR5_1348_mDC_CCR5+	-0.21343	0.404573	0.784993
Panel1_MFI_CCR5_1349_mDC_CD16-CD1c+_CCR5+	-0.117196	0.649565	0.898334
Panel2_MFI_CD56_2013_CD56+CD3+	-0.0731509	0.772055	0.934511
Panel2_MFI_CD56_2014_NKcells	0.0383719	0.880507	0.967999
Panel2_MFI_CD56_2015_Tcells	0.26836	0.196777	0.566858
Panel2_MFI_CD8_2017_CD4-CD8+	0.0108976	0.96409	0.986195
Panel2_MFI_CD8_2018_CD4+CD8-	-0.0260678	0.917946	0.971375
Panel2_MFI_CD8_2019_CD4+CD8+	-0.240006	0.342425	0.740184
Panel2_MFI_CD127_2020_Tconv	-0.634187	0.00720027	0.32241
Panel2_MFI_CD127_2021_Treg	-0.319756	0.176809	0.544376
Panel2_MFI_CD45RA_2024_mTreg	0.307933	0.20375	0.566858
Panel2_MFI_CD45RA_2025_nTreg	-0.142398	0.527444	0.851772
Panel2_MFI_CD45RA_2026_CD4+CD25-CD45RA-	-0.0405174	0.870808	0.966808
Panel2_MFI_CXCR5_2030_Tfh	-0.482605	0.0407114	0.409417
Panel2_MFI_CCR4_2035_Tfh_1	0.152756	0.536856	0.854777
Panel2_MFI_CCR4_2036_Tfh_2	0.192672	0.44378	0.798427
Panel2_MFI_CCR4_2039_Tfh_1/17	0.267516	0.282974	0.67766
Panel2_MFI_CCR4_2040_Tfh_17	0.380782	0.129678	0.540753
Panel2_MFI_CCR7_2043_CD4+.Tcm	-0.775497	0.001468	0.303845
Panel2_MFI_CCR7_2044_CD4+.Tem	-0.161311	0.489327	0.828827
Panel2_MFI_CCR7_2045_CD4+.Temra	-0.363429	0.126917	0.540753
Panel2_MFI_CCR7_2046_CD4+.Tnaive	-0.326571	0.17808	0.544376
Panel2_MFI_CCR4_2051_CD4+.Th1	0.00894702	0.971296	0.986195
Panel2_MFI_CCR4_2052_CD4+.Th2	0.10031	0.691539	0.909333
Panel2_MFI_CCR4_2055_CD4+.Th1/17	0.00382224	0.987686	0.99166
Panel2_MFI_CCR4_2056_CD4+.Th17	0.616508	0.0140496	0.32241
Panel2_MFI_CCR7_2059_CD8+.Tcm	-0.353773	0.128078	0.540753
Panel2_MFI_CCR7_2060_CD8+.Tem	-0.154135	0.516312	0.847495
Panel2_MFI_CCR7_2061_CD8+.Temra	-0.195962	0.373231	0.768709
Panel2_MFI_CCR7_2062_CD8+.Tnaive	-0.138182	0.570168	0.865578
Panel2_MFI_CCR7_2063_CD8+CD45RA-	-0.199125	0.419778	0.793468
Panel2_MFI_CD25_2064_CD8+.Tc	0.255626	0.292282	0.684624
Panel2_MFI_CCR4_2069_CD8+.Tc1	-0.00796084	0.972919	0.986195
Panel2_MFI_CCR4_2070_CD8+.Tc2	-0.309769	0.205884	0.566858
Panel2_MFI_CCR4_2073_CD8+.Tc1/17	0.266261	0.247567	0.631053
Panel2_MFI_CCR4_2074_CD8+.Tc17	0.0383975	0.875705	0.966808
Panel2_MFI_CD3_2078_CD4+PD1+	-0.0711979	0.779607	0.934511
Panel2_MFI_CD3_2082_CD8+PD1+	-0.211509	0.392644	0.781956
Panel2_MFI_HLA-DR_2086_CD4+HLA-DR-CD38+	-0.031683	0.901245	0.971375
Panel2_MFI_HLA-DR_2087_CD4+HLA-DR+CD38-	0.271078	0.273502	0.665354
Panel2_MFI_HLA-DR_2088_CD4+HLA-DR+CD38+	-0.0635388	0.797628	0.934511
Panel2_MFI_HLA-DR_2090_CD8+HLA-DR-CD38+	-0.120952	0.619964	0.888103
Panel2_MFI_HLA-DR_2091_CD8+HLA-DR+CD38-	-0.328815	0.184711	0.548857
Panel2_MFI_HLA-DR_2092_CD8+HLA-DR+CD38+	-0.0927769	0.700773	0.913071
Panel2_MFI_CXCR4_2094_CD4+CXCR4-CCR5+	0.295429	0.107023	0.529702
Panel2_MFI_CXCR4_2095_CD4+CXCR4+CCR5-	0.146982	0.488968	0.828827
Panel2_MFI_CXCR4_2096_CD4+CXCR4+CCR5+	-0.0207318	0.928877	0.971375
Panel2_MFI_CXCR4_2098_CD8+CXCR4-CCR5+	0.395031	0.0375973	0.409417
Panel2_MFI_CXCR4_2099_CD8+CXCR4+CCR5-	0.304531	0.137164	0.540753
Panel2_MFI_CXCR4_2100_CD8+CXCR4+CCR5+	0.283853	0.152087	0.544376
Panel2_MFI_CD45_2008_CD45+	-0.585747	0.0167405	0.32241
Panel2_MFI_CD3_2013_CD56+CD3+	0.069796	0.782272	0.934511
Panel2_MFI_CD3_2014_NKcells	-0.147464	0.529686	0.852746
Panel2_MFI_CD3_2015_Tcells	-0.661938	0.00617127	0.32241
Panel2_MFI_CD4_2017_CD4-CD8+	0.0924948	0.700576	0.913071
Panel2_MFI_CD4_2018_CD4+CD8-	0.477654	0.021165	0.358848
Panel2_MFI_CD4_2019_CD4+CD8+	0.15885	0.521368	0.851772
Panel2_MFI_CD25_2020_Tconv	0.37089	0.1368	0.540753
Panel2_MFI_CD25_2021_Treg	0.327057	0.168249	0.544376
Panel2_MFI_CD25_2024_mTreg	0.29669	0.211392	0.57252
Panel2_MFI_CD25_2025_nTreg	0.215815	0.361451	0.765993
Panel2_MFI_CD25_2026_CD4+CD25-CD45RA-	0.179343	0.475378	0.827928
Panel2_MFI_PD1_2030_Tfh	0.396199	0.101606	0.529702
Panel2_MFI_CCR6_2033_Tfh_CCR6-	0.367977	0.110928	0.539087
Panel2_MFI_CCR6_2034_Tfh_CCR6+	0.516698	0.0392674	0.409417
Panel2_MFI_CXCR3_2035_Tfh_1	-0.173136	0.483085	0.827942
Panel2_MFI_CXCR3_2036_Tfh_2	-0.0681102	0.784482	0.934511
Panel2_MFI_CXCR3_2039_Tfh_1/17	0.0288361	0.90846	0.971375
Panel2_MFI_CXCR3_2040_Tfh_17	0.0239604	0.923893	0.971375
Panel2_MFI_CD45RA_2043_CD4+.Tcm	-0.426805	0.0807397	0.49267
Panel2_MFI_CD45RA_2044_CD4+.Tem	0.411093	0.106645	0.529702
Panel2_MFI_CD45RA_2045_CD4+.Temra	-0.230193	0.367558	0.768709
Panel2_MFI_CD45RA_2046_CD4+.Tnaive	0.316222	0.184358	0.548857
Panel2_MFI_CCR6_2047_CD4+CCR6-	0.237341	0.316853	0.711032
Panel2_MFI_CCR6_2048_CD4+CCR6+	0.55831	0.0241988	0.358848
Panel2_MFI_CXCR3_2051_CD4+.Th1	-0.269652	0.273523	0.665354
Panel2_MFI_CXCR3_2052_CD4+.Th2	0.1268	0.61319	0.886727
Panel2_MFI_CXCR3_2055_CD4+.Th1/17	-0.0558504	0.814891	0.945856
Panel2_MFI_CXCR3_2056_CD4+.Th17	-0.10329	0.682608	0.906245
Panel2_MFI_CD45RA_2059_CD8+.Tcm	0.320001	0.159718	0.544376
Panel2_MFI_CD45RA_2060_CD8+.Tem	0.368879	0.141473	0.544376
Panel2_MFI_CD45RA_2061_CD8+.Temra	-0.13341	0.60281	0.882869
Panel2_MFI_CD45RA_2062_CD8+.Tnaive	0.209196	0.38895	0.780903
Panel2_MFI_CD45RA_2063_CD8+CD45RA-	0.401176	0.107978	0.529702
Panel2_MFI_CD45RA_2064_CD8+.Tc	0.37195	0.137268	0.540753
Panel2_MFI_CCR6_2067_CD8+CCR6-	0.185591	0.408953	0.785124
Panel2_MFI_CCR6_2068_CD8+CCR6+	-0.115803	0.631905	0.890686
Panel2_MFI_CXCR3_2069_CD8+.Tc1	-0.106942	0.668488	0.898786
Panel2_MFI_CXCR3_2070_CD8+.Tc2	0.158564	0.526048	0.851772
Panel2_MFI_CXCR3_2073_CD8+.Tc1/17	0.534836	0.0261535	0.358848
Panel2_MFI_CXCR3_2074_CD8+.Tc17	0.373332	0.134168	0.540753
Panel2_MFI_PD1_2078_CD4+PD1+	0.544595	0.0312805	0.361464
Panel2_MFI_PD1_2082_CD8+PD1+	0.139059	0.585403	0.870091
Panel2_MFI_CD38_2086_CD4+HLA-DR-CD38+	0.485771	0.0273643	0.358848
Panel2_MFI_CD38_2087_CD4+HLA-DR+CD38-	-0.5424	0.0151296	0.32241
Panel2_MFI_CD38_2088_CD4+HLA-DR+CD38+	0.390977	0.105586	0.529702
Panel2_MFI_CD38_2090_CD8+HLA-DR-CD38+	0.221661	0.375767	0.769287
Panel2_MFI_CD38_2091_CD8+HLA-DR+CD38-	-0.655249	0.0085033	0.32241
Panel2_MFI_CD38_2092_CD8+HLA-DR+CD38+	0.0611872	0.807724	0.939634
Panel2_MFI_CCR5_2094_CD4+CXCR4-CCR5+	0.375188	0.134548	0.540753
Panel2_MFI_CCR5_2095_CD4+CXCR4+CCR5-	-0.0133229	0.958074	0.984582
Panel2_MFI_CCR5_2096_CD4+CXCR4+CCR5+	0.0637873	0.794143	0.934511
Panel2_MFI_CCR5_2098_CD8+CXCR4-CCR5+	0.0928044	0.710627	0.914157
Panel2_MFI_CCR5_2099_CD8+CXCR4+CCR5-	0.0561	0.817834	0.947158
Panel2_MFI_CCR5_2100_CD8+CXCR4+CCR5+	0.0848509	0.732882	0.926777
Panel2_MFI_PD1_2115_NKcells_PD1+	0.192884	0.43767	0.798427
Panel2_MFI_PD1_2116_CD56+CD3+_PD1+	0.547368	0.0303641	0.358848
Panel2_MFI_PD1_2119_CD4+CD8+_PD1+	0.215624	0.385129	0.776229
Panel2_MFI_PD1_2124_Treg_PD1+	0.616106	0.0147733	0.32241
Panel2_MFI_PD1_2125_mTreg_PD1+	0.540688	0.0323965	0.366222
Panel2_MFI_PD1_2126_nTreg_PD1+	0.533272	0.0296492	0.358848
Panel2_MFI_PD1_2139_CD4+.Tcm_PD1+	0.406529	0.103129	0.529702
Panel2_MFI_PD1_2140_CD4+.Tnaive_PD1+	-0.130602	0.566996	0.865578
Panel2_MFI_PD1_2141_CD4+.Temra_PD1+	-0.151703	0.540689	0.854777
Panel2_MFI_PD1_2142_CD4+.Tem_PD1+	0.375329	0.135206	0.540753
Panel2_MFI_PD1_2143_Tfh_1_PD1+	0.261366	0.284996	0.67766
Panel2_MFI_PD1_2144_Tfh_2_PD1+	0.468208	0.0507934	0.432924
Panel2_MFI_PD1_2145_Tfh_17_PD1+	0.466204	0.0598516	0.47114
Panel2_MFI_PD1_2146_Tfh_1/17_PD1+	0.49178	0.0457614	0.42189
Panel2_MFI_PD1_2147_CD4+.Th1_PD1+	0.223904	0.379033	0.770553
Panel2_MFI_PD1_2148_CD4+.Th2_PD1+	0.546769	0.025645	0.358848
Panel2_MFI_PD1_2149_CD4+.Th17_PD1+	0.311353	0.21902	0.584054
Panel2_MFI_PD1_2150_CD4+.Th1/17_PD1+	0.245263	0.331156	0.726588
Panel2_MFI_PD1_2159_CD8+.Tcm_PD1+	0.427928	0.0902268	0.526772
Panel2_MFI_PD1_2160_CD8+.Tnaive_PD1+	-0.0231584	0.923246	0.971375
Panel2_MFI_PD1_2161_CD8+.Temra_PD1+	-0.103342	0.677928	0.903905
Panel2_MFI_PD1_2162_CD8+.Tem_PD1+	0.436495	0.0841172	0.497056
Panel2_MFI_PD1_2163_CD8+.Tc1_PD1+	0.143348	0.572438	0.865578
Panel2_MFI_PD1_2164_CD8+.Tc2_PD1+	0.343221	0.161987	0.544376
Panel2_MFI_PD1_2166_CD8+.Tc1/17_PD1+	0.268133	0.275451	0.665354
Panel2_MFI_CD38_2231_NKcells_CD38+	-0.0539307	0.826394	0.94862
Panel2_MFI_CD38_2232_CD56+CD3+_CD38+	0.21516	0.396553	0.781956
Panel2_MFI_CD38_2233_CD4+CD8-_CD38+	0.454332	0.0409417	0.409417
Panel2_MFI_CD38_2234_CD4-CD8+_CD38+	0.143075	0.574176	0.865578
Panel2_MFI_CD38_2235_CD4+CD8+_CD38+	0.173465	0.477885	0.827928
Panel2_MFI_CD38_2240_Treg_CD38+	0.524377	0.028422	0.358848
Panel2_MFI_CD38_2241_mTreg_CD38+	0.45959	0.0588781	0.471025
Panel2_MFI_CD38_2242_nTreg_CD38+	0.591187	0.0161636	0.32241
Panel2_MFI_CD38_2255_CD4+.Tcm_CD38+	0.161484	0.500827	0.838007
Panel2_MFI_CD38_2256_CD4+.Tnaive_CD38+	0.602667	0.00435425	0.32241
Panel2_MFI_CD38_2257_CD4+.Temra_CD38+	0.136615	0.585832	0.870091
Panel2_MFI_CD38_2258_CD4+.Tem_CD38+	0.522789	0.0259698	0.358848
Panel2_MFI_CD38_2259_Tfh_1_CD38+	-0.213277	0.371392	0.768709
Panel2_MFI_CD38_2260_Tfh_2_CD38+	0.201248	0.39803	0.781956
Panel2_MFI_CD38_2261_Tfh_17_CD38+	-0.0418899	0.856534	0.966808
Panel2_MFI_CD38_2262_Tfh_1/17_CD38+	-0.262465	0.271729	0.665354
Panel2_MFI_CD38_2263_CD4+.Th1_CD38+	0.0769056	0.760661	0.934511
Panel2_MFI_CD38_2264_CD4+.Th2_CD38+	0.765236	0.00146138	0.303845
Panel2_MFI_CD38_2265_CD4+.Th17_CD38+	0.449773	0.0753923	0.491108
Panel2_MFI_CD38_2266_CD4+.Th1/17_CD38+	0.361573	0.160391	0.544376
Panel2_MFI_CD38_2275_CD8+.Tcm_CD38+	0.0825043	0.736499	0.926777
Panel2_MFI_CD38_2276_CD8+.Tnaive_CD38+	-0.0669587	0.788082	0.934511
Panel2_MFI_CD38_2277_CD8+.Temra_CD38+	0.202783	0.426955	0.795321
Panel2_MFI_CD38_2278_CD8+.Tem_CD38+	0.345426	0.176521	0.544376
Panel2_MFI_CD38_2279_CD8+.Tc1_CD38+	0.0795077	0.748443	0.931077
Panel2_MFI_CD38_2280_CD8+.Tc2_CD38+	0.123851	0.625181	0.890686
Panel2_MFI_HLA-DR_2289_NKcells_HLA-DR+	-0.126588	0.552732	0.865578
Panel2_MFI_HLA-DR_2290_CD56+CD3+_HLA-DR+	-0.0201449	0.933381	0.972661
Panel2_MFI_HLA-DR_2291_CD4+CD8-_HLA-DR+	0.361626	0.143989	0.544376
Panel2_MFI_HLA-DR_2292_CD4-CD8+_HLA-DR+	-0.32044	0.205617	0.566858
Panel2_MFI_HLA-DR_2293_CD4+CD8+_HLA-DR+	0.200397	0.426119	0.795321
Panel2_MFI_HLA-DR_2298_Treg_HLA-DR+	0.340472	0.172649	0.544376
Panel2_MFI_HLA-DR_2299_mTreg_HLA-DR+	0.279958	0.26486	0.658982
Panel2_MFI_HLA-DR_2300_nTreg_HLA-DR+	0.0450618	0.85709	0.966808
Panel2_MFI_HLA-DR_2313_CD4+.Tcm_HLA-DR+	0.16836	0.499685	0.838007
Panel2_MFI_HLA-DR_2314_CD4+.Tnaive_HLA-DR+	0.627957	0.0100203	0.32241
Panel2_MFI_HLA-DR_2315_CD4+.Temra_HLA-DR+	-0.0655833	0.793714	0.934511
Panel2_MFI_HLA-DR_2316_CD4+.Tem_HLA-DR+	0.315875	0.202369	0.566858
Panel2_MFI_HLA-DR_2321_CD4+.Th1_HLA-DR+	-0.0225732	0.928062	0.971375
Panel2_MFI_HLA-DR_2322_CD4+.Th2_HLA-DR+	0.453212	0.0705094	0.491108
Panel2_MFI_HLA-DR_2323_CD4+.Th17_HLA-DR+	0.06455	0.797267	0.934511
Panel2_MFI_HLA-DR_2324_CD4+.Th1/17_HLA-DR+	0.082138	0.741956	0.927445
Panel2_MFI_HLA-DR_2333_CD8+.Tcm_HLA-DR+	-0.266629	0.290205	0.684624
Panel2_MFI_HLA-DR_2334_CD8+.Tnaive_HLA-DR+	-0.118657	0.626285	0.890686
Panel2_MFI_HLA-DR_2335_CD8+.Temra_HLA-DR+	-0.169854	0.499544	0.838007
Panel2_MFI_HLA-DR_2336_CD8+.Tem_HLA-DR+	-0.137679	0.588984	0.870091
Panel2_MFI_HLA-DR_2337_CD8+.Tc1_HLA-DR+	-0.344602	0.174626	0.544376
Panel2_MFI_HLA-DR_2338_CD8+.Tc2_HLA-DR+	-0.0248804	0.919356	0.971375
Panel2_MFI_HLA-DR_2340_CD8+.Tc1/17_HLA-DR+	-0.223709	0.368668	0.768709
Panel2_MFI_CCR4_2347_NKcells_CCR4+	-0.0219688	0.928598	0.971375
Panel2_MFI_CCR4_2348_CD56+CD3+_CCR4+	0.109447	0.663921	0.898786
Panel2_MFI_CCR4_2349_CD4+CD8-_CCR4+	0.453197	0.0614231	0.47114
Panel2_MFI_CCR4_2350_CD4-CD8+_CCR4+	-0.152097	0.522763	0.851772
Panel2_MFI_CCR4_2351_CD4+CD8+_CCR4+	-0.209449	0.406908	0.785124
Panel2_MFI_CCR4_2356_Treg_CCR4+	0.349591	0.155514	0.544376
Panel2_MFI_CCR4_2357_mTreg_CCR4+	0.314921	0.206984	0.566858
Panel2_MFI_CCR4_2358_nTreg_CCR4+	0.592924	0.0123252	0.32241
Panel2_MFI_CCR4_2371_CD4+.Tcm_CCR4+	0.460923	0.0632521	0.476682
Panel2_MFI_CCR4_2372_CD4+.Tnaive_CCR4+	0.630151	0.010782	0.32241
Panel2_MFI_CCR4_2373_CD4+.Temra_CCR4+	0.107244	0.664388	0.898786
Panel2_MFI_CCR4_2374_CD4+.Tem_CCR4+	0.209165	0.398497	0.781956
Panel2_MFI_CCR4_2375_Tfh_1_CCR4+	-0.0152811	0.952158	0.98165
Panel2_MFI_CCR4_2376_Tfh_2_CCR4+	0.192672	0.44378	0.798427
Panel2_MFI_CCR4_2377_Tfh_17_CCR4+	0.380782	0.129678	0.540753
Panel2_MFI_CCR4_2378_Tfh_1/17_CCR4+	0.195565	0.445276	0.798427
Panel2_MFI_CCR4_2379_CD4+.Th1_CCR4+	0.0798964	0.746986	0.931077
Panel2_MFI_CCR4_2380_CD4+.Th2_CCR4+	0.10031	0.691539	0.909333
Panel2_MFI_CCR4_2381_CD4+.Th17_CCR4+	0.616508	0.0140496	0.32241
Panel2_MFI_CCR4_2382_CD4+.Th1/17_CCR4+	0.329805	0.19508	0.566858
Panel2_MFI_CCR4_2391_CD8+.Tcm_CCR4+	-0.029954	0.899587	0.971375
Panel2_MFI_CCR4_2392_CD8+.Tnaive_CCR4+	0.00867685	0.971098	0.986195
Panel2_MFI_CCR4_2393_CD8+.Temra_CCR4+	-0.0542411	0.825336	0.94862
Panel2_MFI_CCR4_2394_CD8+.Tem_CCR4+	0.0657258	0.785947	0.934511
Panel2_MFI_CCR4_2395_CD8+.Tc1_CCR4+	-0.243733	0.316497	0.711032
Panel2_MFI_CCR4_2396_CD8+.Tc2_CCR4+	-0.309769	0.205884	0.566858
Panel2_MFI_CCR4_2397_CD8+.Tc17_CCR4+	0.0383975	0.875705	0.966808
Panel2_MFI_CCR4_2398_CD8+.Tc1/17_CCR4+	0.192977	0.441866	0.798427
Panel2_MFI_CCR5_2405_NKcells_CCR5+	0.246456	0.319965	0.711032
Panel2_MFI_CCR5_2406_CD56+CD3+_CCR5+	0.104844	0.663099	0.898786
Panel2_MFI_CCR5_2407_CD4+CD8-_CCR5+	0.441386	0.08148	0.49267
Panel2_MFI_CCR5_2408_CD4-CD8+_CCR5+	0.0635789	0.800099	0.934947
Panel2_MFI_CCR5_2409_CD4+CD8+_CCR5+	0.256207	0.316784	0.711032
Panel2_MFI_CCR5_2414_Treg_CCR5+	0.107734	0.669485	0.898786
Panel2_MFI_CCR5_2415_mTreg_CCR5+	0.094039	0.705519	0.913071
Panel2_MFI_CCR5_2416_nTreg_CCR5+	-0.128117	0.607822	0.882869
Panel2_MFI_CCR5_2429_CD4+.Tcm_CCR5+	0.14824	0.560778	0.865578
Panel2_MFI_CCR5_2430_CD4+.Tnaive_CCR5+	0.230121	0.347596	0.743826
Panel2_MFI_CCR5_2431_CD4+.Temra_CCR5+	-0.0379576	0.878549	0.967893
Panel2_MFI_CCR5_2432_CD4+.Tem_CCR5+	0.451475	0.0756364	0.491108
Panel2_MFI_CCR5_2437_CD4+.Th1_CCR5+	0.367025	0.148756	0.544376
Panel2_MFI_CCR5_2438_CD4+.Th2_CCR5+	0.343611	0.172965	0.544376
Panel2_MFI_CCR5_2439_CD4+.Th17_CCR5+	0.175442	0.479243	0.827928
Panel2_MFI_CCR5_2440_CD4+.Th1/17_CCR5+	0.107947	0.67051	0.898786
Panel2_MFI_CCR5_2449_CD8+.Tcm_CCR5+	-0.223464	0.362374	0.765993
Panel2_MFI_CCR5_2450_CD8+.Tnaive_CCR5+	0.109207	0.658358	0.898547
Panel2_MFI_CCR5_2451_CD8+.Temra_CCR5+	0.227245	0.366743	0.768709
Panel2_MFI_CCR5_2452_CD8+.Tem_CCR5+	-0.0246395	0.920992	0.971375
Panel2_MFI_CCR5_2453_CD8+.Tc1_CCR5+	0.0628814	0.803546	0.93687
Panel2_MFI_CCR5_2454_CD8+.Tc2_CCR5+	0.149499	0.540153	0.854777
Panel2_MFI_CCR5_2456_CD8+.Tc1/17_CCR5+	-0.307624	0.218885	0.584054
Panel2_MFI_CCR6_2463_NKcells_CCR6+	0.0627667	0.793735	0.934511
Panel2_MFI_CCR6_2464_CD56+CD3+_CCR6+	0.227869	0.343047	0.740184
Panel2_MFI_CCR6_2467_CD4+CD8+_CCR6+	0.391308	0.112428	0.540753
Panel2_MFI_CCR6_2472_Treg_CCR6+	0.406433	0.102697	0.529702
Panel2_MFI_CCR6_2473_mTreg_CCR6+	0.38127	0.123753	0.540753
Panel2_MFI_CCR6_2474_nTreg_CCR6+	0.445479	0.0730877	0.491108
Panel2_MFI_CCR6_2487_CD4+.Tcm_CCR6+	0.553085	0.0268511	0.358848
Panel2_MFI_CCR6_2488_CD4+.Tnaive_CCR6+	0.193438	0.421148	0.793468
Panel2_MFI_CCR6_2489_CD4+.Temra_CCR6+	0.347774	0.171068	0.544376
Panel2_MFI_CCR6_2490_CD4+.Tem_CCR6+	0.410177	0.100689	0.529702
Panel2_MFI_CCR6_2495_CD4+.Th1_CCR6+	0.258848	0.292209	0.684624
Panel2_MFI_CCR6_2496_CD4+.Th2_CCR6+	0.152228	0.54597	0.860317
Panel2_MFI_CCR6_2507_CD8+.Tcm_CCR6+	0.0695353	0.773805	0.934511
Panel2_MFI_CCR6_2508_CD8+.Tnaive_CCR6+	-0.0079323	0.970792	0.986195
Panel2_MFI_CCR6_2509_CD8+.Temra_CCR6+	-0.0878041	0.710445	0.914157
Panel2_MFI_CCR6_2510_CD8+.Tem_CCR6+	-0.131842	0.588223	0.870091
Panel2_MFI_CCR6_2513_CD8+.Tc17_CCR6+	-0.00724199	0.977117	0.988523
Panel2_MFI_CCR6_2514_CD8+.Tc1/17_CCR6+	0.0491941	0.837483	0.957068
Panel2_MFI_CCR7_2521_NKcells_CCR7+	-0.365821	0.131597	0.540753
Panel2_MFI_CCR7_2522_CD56+CD3+_CCR7+	-0.578341	0.0159693	0.32241
Panel2_MFI_CCR7_2523_CD4+CD8-_CCR7+	-0.553655	0.021329	0.358848
Panel2_MFI_CCR7_2524_CD4-CD8+_CCR7+	0.0150981	0.947737	0.98165
Panel2_MFI_CCR7_2525_CD4+CD8+_CCR7+	-0.409406	0.0738861	0.491108
Panel2_MFI_CCR7_2530_Treg_CCR7+	-0.316955	0.193654	0.566858
Panel2_MFI_CCR7_2531_mTreg_CCR7+	-0.487928	0.0462457	0.42189
Panel2_MFI_CCR7_2532_nTreg_CCR7+	-0.158342	0.516646	0.847495
Panel2_MFI_CCR7_2545_CD4+.Tcm_CCR7+	-0.670125	0.00621916	0.32241
Panel2_MFI_CCR7_2546_CD4+.Tnaive_CCR7+	-0.242885	0.312757	0.711032
Panel2_MFI_CCR7_2549_Tfh_1_CCR7+	-0.315927	0.200812	0.566858
Panel2_MFI_CCR7_2550_Tfh_2_CCR7+	-0.369278	0.135525	0.540753
Panel2_MFI_CCR7_2551_Tfh_17_CCR7+	-0.131528	0.593216	0.871391
Panel2_MFI_CCR7_2552_Tfh_1/17_CCR7+	-0.341251	0.171142	0.544376
Panel2_MFI_CCR7_2553_CD4+.Th1_CCR7+	-0.603238	0.0136119	0.32241
Panel2_MFI_CCR7_2554_CD4+.Th2_CCR7+	-0.313843	0.208211	0.566858
Panel2_MFI_CCR7_2555_CD4+.Th17_CCR7+	-0.341423	0.17004	0.544376
Panel2_MFI_CCR7_2556_CD4+.Th1/17_CCR7+	-0.341266	0.168567	0.544376
Panel2_MFI_CCR7_2565_CD8+.Tcm_CCR7+	-0.282425	0.225453	0.595103
Panel2_MFI_CCR7_2566_CD8+.Tnaive_CCR7+	-0.0182273	0.938184	0.975711
Panel2_MFI_CCR7_2569_CD8+.Tc1_CCR7+	-0.384302	0.0989517	0.529702
Panel2_MFI_CCR7_2570_CD8+.Tc2_CCR7+	-0.334733	0.177123	0.544376
Panel2_MFI_CCR7_2572_CD8+.Tc1/17_CCR7+	-0.219546	0.397565	0.781956
Panel2_MFI_CXCR3_2579_NKcells_CXCR3+	0.114226	0.653298	0.898547
Panel2_MFI_CXCR3_2580_CD56+CD3+_CXCR3+	0.120269	0.629823	0.890686
Panel2_MFI_CXCR3_2581_CD4+CD8-_CXCR3+	-0.0238813	0.920609	0.971375
Panel2_MFI_CXCR3_2582_CD4-CD8+_CXCR3+	0.010253	0.967269	0.986195
Panel2_MFI_CXCR3_2583_CD4+CD8+_CXCR3+	0.0271448	0.912309	0.971375
Panel2_MFI_CXCR3_2588_Treg_CXCR3+	-0.0152965	0.949943	0.98165
Panel2_MFI_CXCR3_2589_mTreg_CXCR3+	-0.0495011	0.839275	0.957068
Panel2_MFI_CXCR3_2590_nTreg_CXCR3+	0.279935	0.252958	0.63545
Panel2_MFI_CXCR3_2603_CD4+.Tcm_CXCR3+	0.159574	0.509995	0.847276
Panel2_MFI_CXCR3_2604_CD4+.Tnaive_CXCR3+	0.534579	0.0284303	0.358848
Panel2_MFI_CXCR3_2605_CD4+.Temra_CXCR3+	0.123186	0.613905	0.886727
Panel2_MFI_CXCR3_2606_CD4+.Tem_CXCR3+	-0.0698097	0.773256	0.934511
Panel2_MFI_CXCR3_2612_CD4+.Th2_CXCR3+	0.26489	0.274757	0.665354
Panel2_MFI_CXCR3_2613_CD4+.Th17_CXCR3+	0.585632	0.0154734	0.32241
Panel2_MFI_CXCR3_2623_CD8+.Tcm_CXCR3+	0.201702	0.425273	0.795321
Panel2_MFI_CXCR3_2624_CD8+.Tnaive_CXCR3+	-0.157467	0.531909	0.853681
Panel2_MFI_CXCR3_2625_CD8+.Temra_CXCR3+	0.187347	0.437177	0.798427
Panel2_MFI_CXCR3_2626_CD8+.Tem_CXCR3+	0.12127	0.619366	0.888103
Panel2_MFI_CXCR3_2628_CD8+.Tc2_CXCR3+	0.199405	0.411549	0.785124
Panel2_MFI_CXCR4_2637_NKcells_CXCR4+	0.257661	0.220779	0.58574
Panel2_MFI_CXCR4_2638_CD56+CD3+_CXCR4+	0.205821	0.323849	0.713566
Panel2_MFI_CXCR4_2639_CD4+CD8-_CXCR4+	0.141917	0.501193	0.838007
Panel2_MFI_CXCR4_2640_CD4-CD8+_CXCR4+	0.280482	0.151303	0.544376
Panel2_MFI_CXCR4_2641_CD4+CD8+_CXCR4+	0.180905	0.401562	0.784551
Panel2_MFI_CXCR4_2646_Treg_CXCR4+	0.31272	0.160752	0.544376
Panel2_MFI_CXCR4_2647_mTreg_CXCR4+	0.283593	0.204345	0.566858
Panel2_MFI_CXCR4_2648_nTreg_CXCR4+	0.324782	0.141008	0.544376
Panel2_MFI_CXCR4_2661_CD4+.Tcm_CXCR4+	0.311498	0.11647	0.540753
Panel2_MFI_CXCR4_2662_CD4+.Tnaive_CXCR4+	0.329405	0.128366	0.540753
Panel2_MFI_CXCR4_2663_CD4+.Temra_CXCR4+	0.384061	0.0793329	0.491108
Panel2_MFI_CXCR4_2664_CD4+.Tem_CXCR4+	0.58696	0.0026724	0.303845
Panel2_MFI_CXCR4_2665_Tfh_1_CXCR4+	0.295026	0.114812	0.540753
Panel2_MFI_CXCR4_2666_Tfh_2_CXCR4+	0.473033	0.0140346	0.32241
Panel2_MFI_CXCR4_2667_Tfh_17_CXCR4+	0.375308	0.0436467	0.420302
Panel2_MFI_CXCR4_2668_Tfh_1/17_CXCR4+	0.140511	0.449617	0.799807
Panel2_MFI_CXCR4_2669_CD4+.Th1_CXCR4+	0.0582708	0.765084	0.934511
Panel2_MFI_CXCR4_2670_CD4+.Th2_CXCR4+	0.197481	0.305603	0.706282
Panel2_MFI_CXCR4_2671_CD4+.Th17_CXCR4+	0.382712	0.0474935	0.425804
Panel2_MFI_CXCR4_2672_CD4+.Th1/17_CXCR4+	0.335003	0.091172	0.526772
Panel2_MFI_CXCR4_2681_CD8+.Tcm_CXCR4+	0.315681	0.08399	0.497056
Panel2_MFI_CXCR4_2682_CD8+.Tnaive_CXCR4+	0.344305	0.116712	0.540753
Panel2_MFI_CXCR4_2683_CD8+.Temra_CXCR4+	0.353776	0.0396118	0.409417
Panel2_MFI_CXCR4_2684_CD8+.Tem_CXCR4+	0.35352	0.0483426	0.42607
Panel2_MFI_CXCR4_2685_CD8+.Tc1_CXCR4+	0.245126	0.179469	0.544376
Panel2_MFI_CXCR4_2686_CD8+.Tc2_CXCR4+	0.355766	0.0665849	0.491108
Panel2_MFI_CXCR4_2688_CD8+.Tc1/17_CXCR4+	0.328816	0.09857	0.529702
Panel2_MFI_CXCR5_2695_NKcells_CXCR5+	-0.326992	0.159512	0.544376
Panel2_MFI_CXCR5_2696_CD56+CD3+_CXCR5+	-0.0980054	0.692492	0.909333
Panel2_MFI_CXCR5_2697_CD4+CD8-_CXCR5+	0.0730547	0.76675	0.934511
Panel2_MFI_CXCR5_2698_CD4-CD8+_CXCR5+	-0.116988	0.605756	0.882869
Panel2_MFI_CXCR5_2699_CD4+CD8+_CXCR5+	-0.189756	0.452349	0.799807
Panel2_MFI_CXCR5_2704_Treg_CXCR5+	-0.527367	0.0278233	0.358848
Panel2_MFI_CXCR5_2705_mTreg_CXCR5+	-0.472586	0.0516179	0.432924
Panel2_MFI_CXCR5_2706_nTreg_CXCR5+	-0.61256	0.00940831	0.32241
Panel2_MFI_CXCR5_2719_CD4+.Tcm_CXCR5+	0.204198	0.402837	0.784551
Panel2_MFI_CXCR5_2720_CD4+.Tnaive_CXCR5+	-0.334965	0.179375	0.544376
Panel2_MFI_CXCR5_2721_CD4+.Temra_CXCR5+	-0.290038	0.252505	0.63545
Panel2_MFI_CXCR5_2722_CD4+.Tem_CXCR5+	-0.117275	0.632044	0.890686
Panel2_MFI_CXCR5_2723_Tfh_1_CXCR5+	-0.605632	0.0104305	0.32241
Panel2_MFI_CXCR5_2724_Tfh_2_CXCR5+	-0.367869	0.120076	0.540753
Panel2_MFI_CXCR5_2725_Tfh_17_CXCR5+	-0.408969	0.0747173	0.491108
Panel2_MFI_CXCR5_2726_Tfh_1/17_CXCR5+	-0.445989	0.0546816	0.444288
Panel2_MFI_CXCR5_2727_CD4+.Th1_CXCR5+	-0.416322	0.0926222	0.52927
Panel2_MFI_CXCR5_2728_CD4+.Th2_CXCR5+	-0.357198	0.145927	0.544376
Panel2_MFI_CXCR5_2729_CD4+.Th17_CXCR5+	-0.425443	0.0738919	0.491108
Panel2_MFI_CXCR5_2730_CD4+.Th1/17_CXCR5+	-0.488186	0.0428568	0.420302
Panel2_MFI_CXCR5_2739_CD8+.Tcm_CXCR5+	0.0283485	0.901903	0.971375
Panel2_MFI_CXCR5_2740_CD8+.Tnaive_CXCR5+	-0.184788	0.431308	0.795321
Panel2_MFI_CXCR5_2741_CD8+.Temra_CXCR5+	-0.354114	0.129944	0.540753
Panel2_MFI_CXCR5_2742_CD8+.Tem_CXCR5+	0.232917	0.314742	0.711032
Panel2_MFI_CXCR5_2743_CD8+.Tc1_CXCR5+	-0.0374357	0.872066	0.966808
Panel2_MFI_CXCR5_2744_CD8+.Tc2_CXCR5+	-0.402551	0.107895	0.529702
Panel2_MFI_CXCR5_2746_CD8+.Tc1/17_CXCR5+	-0.0893592	0.702225	0.913071
Panel3_MFI_CD27_3017_Plasma.Cells	-0.021672	0.930278	0.971375
Panel3_MFI_IgD_3028_Unswitched.Memory.B.cells	-0.115495	0.638392	0.893681
Panel3_MFI_IgD_3029_Switched.Memory.B.cells	0.557994	0.0233183	0.358848
Panel3_MFI_IgD_3039_Immature.B.cells	0.26216	0.295119	0.68726
Panel3_MFI_IgD_3040_Naive.B.cells	0.0704394	0.754413	0.934035
Panel3_MFI_CD27_3069_AM.(CD27+CD21-)	0.044696	0.85916	0.966808
Panel3_MFI_CD27_3070_IM.(CD27-CD21+)	-0.585506	0.0183102	0.340047
Panel3_MFI_CD27_3071_RM.(CD27+CD21+)	0.184171	0.456813	0.799807
Panel3_MFI_CD27_3072_TLM.(CD27-CD21-)	-0.203956	0.428307	0.795321
Panel3_MFI_IgG_3074_SMBC_IgG-IgA+	0.324694	0.180063	0.544376
Panel3_MFI_IgG_3075_SMBC_IgG+IgA-	0.448032	0.0730994	0.491108
Panel3_MFI_IgG_3076_SMBC_IgG+IgA+	0.0272725	0.91661	0.971375
Panel3_MFI_IgE_3078_SMBC_IgE-IgG+	0.216551	0.369731	0.768709
Panel3_MFI_IgE_3082_SMBC_IgE-IgA+	0.158118	0.513044	0.847495
Panel3_MFI_CD45_3008_CD45+	-0.612757	0.0140759	0.32241
Panel3_MFI_CD38_3017_Plasma.Cells	0.108308	0.672068	0.898786
Panel3_MFI_IgM_3028_Unswitched.Memory.B.cells	-0.00166375	0.994602	0.996104
Panel3_MFI_IgM_3029_Switched.Memory.B.cells	-0.0386872	0.868609	0.966808
Panel3_MFI_IgM_3039_Immature.B.cells	0.065028	0.79008	0.934511
Panel3_MFI_IgM_3040_Naive.B.cells	-0.218892	0.350505	0.746978
Panel3_MFI_CD21_3068_NBC_CD21+	0.345326	0.168566	0.544376
Panel3_MFI_CD21_3069_AM.(CD27+CD21-)	-0.0462402	0.851204	0.966808
Panel3_MFI_CD21_3070_IM.(CD27-CD21+)	0.142354	0.574366	0.865578
Panel3_MFI_CD21_3071_RM.(CD27+CD21+)	0.373982	0.142639	0.544376
Panel3_MFI_CD21_3072_TLM.(CD27-CD21-)	-0.10355	0.672361	0.898786
Panel3_MFI_IgA_3074_SMBC_IgG-IgA+	0.119797	0.640096	0.893681
Panel3_MFI_IgA_3075_SMBC_IgG+IgA-	-0.359615	0.130917	0.540753
Panel3_MFI_IgA_3076_SMBC_IgG+IgA+	-0.29464	0.25069	0.63545
Panel3_MFI_IgG_3078_SMBC_IgE-IgG+	0.411751	0.0988743	0.529702
Panel3_MFI_IgA_3082_SMBC_IgE-IgA+	0.134525	0.575943	0.865578
Panel3_MFI_CD81_3094_Plasma.Cells_CD81+	-0.30167	0.235532	0.612383
Panel3_MFI_CD81_3095_Switched.Memory.B.cells_CD81+	0.114322	0.654028	0.898547
Panel3_MFI_CD81_3096_Unswitched.Memory.B.cells_CD81+	0.146057	0.563482	0.865578
Panel3_MFI_CD81_3097_Immature.B.cells_CD81+	-0.0665712	0.78895	0.934511
Panel3_MFI_CD81_3098_Naive.B.cells_CD81+	0.357716	0.153103	0.544376
Panel3_MFI_CD307d_3109_Switched.Memory.B.cells_CD307d+	-0.350513	0.168326	0.544376
Panel3_MFI_CD307d_3111_IM.(CD27-CD21+)_CD307d+	-0.205693	0.44257	0.798427
Panel3_MFI_CD307d_3112_RM.(CD27+CD21+)_CD307d+	-0.466574	0.0616106	0.47114
Panel3_MFI_CD307d_3114_Unswitched.Memory.B.cells_CD307d+	-0.0683932	0.769097	0.934511
Panel3_MFI_CD307d_3116_Naive.B.cells_CD307d+	0.23151	0.31735	0.711032
